# Supplementary material for: Selection on the promoter regions plays an important role in complex traits during duck domestication
Source: BMC Biol. 2023 Dec 21;21:303. doi: 10.1186/s12915-023-01801-0 (PMC10740227; doi:10.1186/s12915-023-01801-0)
Supplement: Supplementary file 1 — Additional file 1. Table S1. Summary of multi-omics sequencing data during duck domestication. Table S2. Variation annotation detected in mallard and Pekin duck populations. Table S3. Genes that are located in the top 5% of selected regions. Table S4. The effect and number of variations in the gene body of selected genes in the mallard and Pekin duck population. Table S5. Selection and regulation characteristics of upstream selected genes. Table S6. Summary of ATAC-Seq data mapped to the mallard reference genome. Table S7. Summary of Hi-C data mapped to the mallard reference genome. Table S8. Genes located near the differential TAD boundaries between mallard and Pekin duck. Table S9. Different expression signatures of genes with selected promoters with potential regulatory regions in upstream of breast muscle, liver, and fat tissues. Table S10. The traits affected by genes with selected promoters with functions related to selected traits in other studies. Table S11. Quantitative Results of Medium and Long Chain Fatty Acids by Gas Mass Spectrometry. Table S12. Specific differentially expressed genes during adipocyte differentiation induced by overexpression of ELOVL3 compared with wild type. Table S13. Sequence information relating to primers designed in this study. Table S14. Standard curve of Medium and Long Chain Fatty Acids by Gas Mass Spectrometry. [file 12915_2023_1801_MOESM1_ESM.xlsx]

## Sheet: Summary
Summary
Table S1. Summary of multi-omics sequencing data during duck domestication.
Table S2. Variation annotation detected in mallard and Pekin duck populations.
Table S3. Genes that are located in the top 5% of selected regions.
Table S4. The effect and number of variations in the gene body of selected genes in the mallard and Pekin duck population.
Table S5. Selection and regulation characteristics of upstream selected genes.
Table S6. Summary of ATAC-Seq data mapped to the mallard reference genome.
Table S7. Summary of Hi-C data mapped to the mallard reference genome.
Table S8. Genes located near the differential TAD boundaries between mallard and Pekin duck.
Table S9. Different expression signatures of genes with selected promoters with potential regulatory regions in upstream of breast muscle, liver, and fat tissues.
Table S10. The traits affected by genes with selected promoters with functions related to selected traits in other studies.
Table S11. Quantitative Results of Medium and Long Chain Fatty Acids by Gas Mass Spectrometry.
Table S12. Specific differentially expressed genes during adipocyte differentiation induced by overexpression of ELOVL3 compared with wild type.
Table S13. Sequence information relating to primers designed in this study.
Table S14. Standard curve of Medium and Long Chain Fatty Acids by Gas Mass Spectrometry.

## Sheet: Table S1
Table S1. Summary of multi-omics sequencing data during duck domestication.
Sample name	Breed	Type	Accession number
FP100002591BL_L01_49	Pekin duck	Whole genome resequencing	PRJNA878639
FP100002591BL_L01_115
FP100002591BL_L01_52
FP100002591BL_L01_26
FP100002591BL_L01_51
FP100002591BL_L01_29
FP100002591BL_L01_77
FP100002591BL_L01_79
FP100002591BL_L01_53
FP100002591BL_L01_84
FP100002591BL_L01_55
FP100002591BL_L01_34
FP100002591BL_L01_83
FP100002591BL_L01_82
FP100002591BL_L01_81
Pop2-36_L1_377377
Pop2-47_L1_386386
Pop2-42_L1_382382
Pop2-44_L1_384384
Pop2-37_L1_378378
Pop2-40_L1_380380
Pop2-41_L1_381381
Pop2-45_L3_316316
Pop2-48_L1_387387
Pop2-38_L1_379379
Pop2-50_L1_389389
Pop2-49_L1_388388
Pop2-46_L1_385385
Pop2-43_L1_383383
Pop2-39_L3_315315
B8697_L3_143143
B8659_L3_173173
B8663_L1_175175
B8615_L3_154154
B8677_L2_187187
B8535_L1_107107
B8575_L3_140140
B8560_L1_127127
B8544_L1_113113
B8511_L1_184184
B8543_L1_112112
B8528_L3_102102
B8546_L1_115115
B8675_L1_185185
B8694_L1_122122
P5_1	Pekin duck	ATAC-Seq	PRJNA878639
P5_2
F5_1
F5_2
P0_1
P0_2
F0_1
F0_2
P3_1
P3_2
F3_1
F3_2
RHC01168	Mallard	Hi-C	PRJNA554956
FRHC190018792	Pekin duck	Hi-C
Hypophysis	Mallard	RNA-Seq	PRJNA878639
Abdominal_adipose
Skin_adipose
Breast muscle
Ileum
Jejunum
Cecum
Duodenum
Rectum
Kidney
Ovary
Liver
Heart
Testis
Lung
Skin
Hypophysis	Pekin duck	RNA-Seq	PRJNA449259
Abdominal_adipose
Skin_adipose
Breast muscle
Ileum
Jejunum
Cecum
Duodenum
Rectum
Kidney
Ovary
Liver
Heart
Testis
Lung
Skin
SRR6323877	MapleLeaf duck	Whole genome resequencing	PRJNA419832
SRR6323886
SRR6323888
SRR6323889
SRR6323892
SRR6323893
SRR6323897
SRR6323898
SRR6323885	GaoYou duck	Whole genome resequencing
SRR6323891
SRR6323915
SRR6323916
SRR6323917
SRR7091483
SRR7091484
SRR7091485
SRR22137875	JinDing duck	Whole genome resequencing	PRJNA896757
SRR22137876
SRR22137877
SRR22137878
SRR22137879
SRR22137880
SRR22137881
SRR22137892
SRR22137893	ShaoXing duck	Whole genome resequencing
SRR22137894
SRR22137895
SRR22137896
SRR22137897
SRR22137898
SRR22137899
SRR22137900
RNA_breast_muscle_2_2	Pekin duck	RNA-Seq of breast muscle in 2-week stage	PRJNA645648
RNA_breast_muscle_2_4
RNA_breast_muscle_2_6
RNA_breast_muscle_2_5
RNA_breast_muscle_2_3
RNA_breast_muscle_2_1
RNA_breast_muscle_4_3		RNA-Seq of breast muscle in 4-week stage
RNA_breast_muscle_4_4
RNA_breast_muscle_4_2
RNA_breast_muscle_4_5
RNA_breast_muscle_4_6
RNA_breast_muscle_4-1
RNA_breast_muscle_6_4		RNA-Seq of breast muscle in 6-week stage
RNA_breast_muscle_6_3
RNA_breast_muscle_6_2
RNA_breast_muscle_6_1
RNA_breast_muscle_6_5
RNA_breast_muscle_6_6
WD_breast_muscle_2_1	Mallard	RNA-Seq of breast muscle in 2-week stage
WD_breast_muscle_2_4
WD_breast_muscle_2_2
WD_breast_muscle_2_5
WD_breast_muscle_2_3
WD_breast_muscle_2_6
WD_breast_muscle_4_6		RNA-Seq of breast muscle in 4-week stage
WD_breast_muscle_4_5
WD_breast_muscle_4_4
WD_breast_muscle_4_2
WD_breast_muscle_4_3
WD_breast_muscle_4-1
WD_breast_muscle_6_4		RNA-Seq of breast muscle in 6-week stage
WD_breast_muscle_6_1
WD_breast_muscle_6_5
WD_breast_muscle_6_2
WD_breast_muscle_6_6
WD_breast_muscle_6_3
RNA_sebum_2_2	Pekin duck	RNA-Seq of sebum in 2-week stage
RNA_sebum_2_1
RNA_sebum_2_6
RNA_sebum_2_5
RNA_sebum_2_4
RNA_sebum_2_3
RNA_sebum_4_5		RNA-Seq of sebum in 4-week stage
RNA_sebum_4_4
RNA_sebum_4_3
RNA_sebum_4_2
RNA_sebum_4_6
RNA_sebum_4_1
RNA_sebum_6_6		RNA-Seq of sebum in 6-week stage
RNA_sebum_6_5
RNA_sebum_6_4
RNA_sebum_6_3
RNA_sebum_6_2
RNA_sebum_6_1
WD_sebum_2_2	Mallard	RNA-Seq of sebum in 2-week stage
WD_sebum_2_1
WD_sebum_2_6
WD_sebum_2_5
WD_sebum_2_4
WD_sebum_2_3
WD_sebum_4_6		RNA-Seq of sebum in 4-week stage
WD_sebum_4_5
WD_sebum_4_4
WD_sebum_4_3
WD_sebum_4_2
WD_sebum_4-1
WD_sebum_6_6		RNA-Seq of sebum in 6-week stage
WD_sebum_6_5
WD_sebum_6_4
WD_sebum_6_3
WD_sebum_6_2
WD_sebum_6_1
RNA_liver_2_2	Pekin duck	RNA-Seq of liver in 2-week stage
RNA_liver_2_1
RNA_liver_2_6
RNA_liver_2_5
RNA_liver_2_4
RNA_liver_2_3
RNA_liver_4_5		RNA-Seq of liver in 4-week stage
RNA_liver_4_4
RNA_liver_4_3
RNA_liver_4_2
RNA_Liver_4-1
RNA_liver_4_6
RNA_liver_6_6		RNA-Seq of liver in 6-week stage
RNA_liver_6_4
RNA_liver_6_2
RNA_liver_6_1
RNA_liver_6_5
RNA_liver_6_3
WD_liver_2_6	Mallard	RNA-Seq of liver in 2-week stage
WD_liver_2_5
WD_liver_2_4
WD_liver_2_3
WD_liver_2_2
WD_liver_2_1
WD_liver_4_4		RNA-Seq of liver in 4-week stage
WD_liver_4_3
WD_liver_4_2
WD_liver_4-1
WD_liver_4_6
WD_liver_4_5
WD_liver_6_6		RNA-Seq of liver in 6-week stage
WD_liver_6_5
WD_liver_6_4
WD_liver_6_3
WD_liver_6_2
WD_liver_6_1

## Sheet: Table S2
Table S2. Variation annotation detected in mallard and Pekin duck populations.
Variration annotation	Annotated SNPs of Mallard populations	Annotated SNPs of Pekin duck populations
Intergenic	6998373	4795917
Upstream variant(2k)	678135	488349
Downstream variant(2k)	570453	410772
3' prime UTR variant	77880	55494
5' prime UTR variant	39272	28091
Intron variant	6298935	4385792
Missense variant	72903	53548
Splice region variant	33955	24002
Synonymous variant	172707	120078
Non coding transcript exon variant	38993	28690
Non coding transcript variant	290123	209554
Statistical results were annotations for 40 chromosomal variants

## Sheet: Table S3
Table S3. Genes that are located in the top 5% of selected regions.
Ensembl ID	Chr	Start	End	Weight Fst	XP-CLR score	Rod	Top 5% in three methods	Top 5% in two methods
ENSAPLG00020018420	10	6805174	6816212	0.3189	10.0683	0.8003	Y
ENSAPLG00020017748	12	13220776	13226114	0.383	29.446	0.8962	Y
ENSAPLG00020017747	12	13189681	13208081	0.4502	16.1763	0.9058	Y
ENSAPLG00020017744	12	13162349	13183457	0.4502	75.0014	0.8891	Y
ENSAPLG00020017731	3	72157524	72924375	0.315	23.4733	0.7857	Y
ENSAPLG00020017721	12	12803434	12805675	0.5143	13.3619	0.8161	Y
ENSAPLG00020017720	12	12788202	12792756	0.5143	29.8581	0.7687	Y
ENSAPLG00020017718	12	12677498	12747249	0.6187	96.3595	0.8645	Y
ENSAPLG00020017717	12	12660973	12677657	0.5962	82.3893	0.7556	Y
ENSAPLG00020017714	12	12477692	12663819	0.5834	88.1225	0.8542	Y
ENSAPLG00020017699	12	12064751	12099471	0.4456	23.1431	0.7951	Y
ENSAPLG00020017697	5	46980745	47038483	0.3159	8.3186	0.7408	Y
ENSAPLG00020017696	12	12014495	12032824	0.4756	10.2725	0.8169	Y
ENSAPLG00020017693	12	11874321	12002518	0.4756	26.3955	0.9561	Y
ENSAPLG00020017686	5	46371751	46699775	0.3188	9.0008	0.7538	Y
ENSAPLG00020017517	8	25981320	26058332	0.4031	35.7359	0.939	Y
ENSAPLG00020017514	8	25401037	25963667	0.4099	29.282	0.7586	Y
ENSAPLG00020016893	2	114149148	114315235	0.3748	91.0984	0.7549	Y
ENSAPLG00020016758	9	7369286	7497975	0.3103	36.5442	0.8238	Y
ENSAPLG00020016606	13	7957963	7962988	0.3163	9.6421	0.6716	Y
ENSAPLG00020016605	13	7941714	7957451	0.3163	9.6421	0.6716	Y
ENSAPLG00020016596	5	9877396	9922579	0.3492	30.4363	0.7964	Y
ENSAPLG00020016526	1	128347650	128373173	0.3958	37.4591	0.7887	Y
ENSAPLG00020016178	20	8726113	8846299	0.3369	37.597	0.8729	Y
ENSAPLG00020016089	20	8396082	8406498	0.4526	10.6138	0.6819	Y
ENSAPLG00020016085	10	21009044	21169021	0.4239	47.3227	0.8933	Y
ENSAPLG00020016053	10	20405287	20663278	0.3537	8.7381	0.8914	Y
ENSAPLG00020015863	1	17386476	17554633	0.3689	19.346	0.7418	Y
ENSAPLG00020015814	1	16894591	16905316	0.3225	23.1857	0.8146	Y
ENSAPLG00020015805	1	16881906	16893048	0.3225	9.9318	0.8062	Y
ENSAPLG00020015497	1	96626155	96707323	0.4448	13.4732	0.8003	Y
ENSAPLG00020015474	28	5763060	5770831	0.3165	9.478	0.8058	Y
ENSAPLG00020015472	28	5759178	5760544	0.3165	9.478	0.8401	Y
ENSAPLG00020015465	28	5710193	5753258	0.3165	15.7398	0.9026	Y
ENSAPLG00020015448	14	17801569	17813869	0.3472	7.9393	0.8282	Y
ENSAPLG00020015300	23	902765	910651	0.438	32.2129	0.9219	Y
ENSAPLG00020015299	23	871260	888530	0.4583	203.285	0.9346	Y
ENSAPLG00020015298	23	824342	844192	0.4539	79.3048	0.9294	Y
ENSAPLG00020015227	10	8269964	8287039	0.3907	8.3131	0.8323	Y
ENSAPLG00020015226	10	8259034	8264221	0.3907	38.7584	0.8323	Y
ENSAPLG00020015024	1	46099511	46534838	0.41	32.3193	0.9432	Y
ENSAPLG00020015022	21	7308838	7608501	0.3301	14.0355	0.6816	Y
ENSAPLG00020014682	7	28799899	28917731	0.3439	18.1223	0.865	Y
ENSAPLG00020014678	7	28709462	28786390	0.3947	30.4362	0.8406	Y
ENSAPLG00020014405	7	28361692	28507725	0.3338	11.225	0.8399	Y
ENSAPLG00020014336	7	25688547	25794010	0.4439	11.6217	0.8602	Y
ENSAPLG00020014331	7	25350492	25643732	0.5149	85.4739	0.964	Y
ENSAPLG00020014322	7	24656381	24691594	0.3719	22.1846	0.8257	Y
ENSAPLG00020014304	7	24003288	24467048	0.601	139.338	0.9175	Y
ENSAPLG00020014301	7	23441560	23874580	0.6461	134.395	0.9099	Y
ENSAPLG00020014295	7	22903450	22910116	0.3852	7.3774	0.7195	Y
ENSAPLG00020014226	13	1580371	1622270	0.4041	8.231	0.6821	Y
ENSAPLG00020014225	13	1250867	1374235	0.4375	29.0579	0.9522	Y
ENSAPLG00020014155	10	18211712	18529536	0.3544	89.279	0.6876	Y
ENSAPLG00020014071	10	16929521	17040590	0.3457	17.3706	0.8375	Y
ENSAPLG00020013743	9	17648547	17825675	0.4583	13.765	0.8759	Y
ENSAPLG00020013676	7	20810973	20816674	0.5116	66.4023	0.847	Y
ENSAPLG00020013672	7	20794262	20800305	0.5116	44.0494	0.7405	Y
ENSAPLG00020013583	7	20182936	20190875	0.446	7.002	0.8507	Y
ENSAPLG00020013580	7	20179456	20183440	0.4595	18.7059	0.8559	Y
ENSAPLG00020013568	7	20150013	20178815	0.495	18.7059	0.9535	Y
ENSAPLG00020013566	2	11681193	11796663	0.3426	22.7586	0.8423	Y
ENSAPLG00020013562	7	20087356	20103927	0.5444	124.222	0.9061	Y
ENSAPLG00020013559	7	20053200	20069549	0.4531	33.1756	0.9738	Y
ENSAPLG00020013498	3	71676211	71679668	0.3825	8.1482	0.6737	Y
ENSAPLG00020013496	3	71647052	71670293	0.3825	8.1482	0.8605	Y
ENSAPLG00020013488	3	71444150	71481891	0.3447	9.596	0.8732	Y
ENSAPLG00020013416	10	16513299	16598741	0.3137	10.9583	0.6983	Y
ENSAPLG00020013388	10	16119571	16438031	0.3305	12.0449	0.9361	Y
ENSAPLG00020013320	7	17206614	17248013	0.4106	136.779	0.7323	Y
ENSAPLG00020013074	10	15557492	15560028	0.3225	9.3721	0.7015	Y
ENSAPLG00020013025	21	4086681	4171014	0.3105	6.7981	0.6793	Y
ENSAPLG00020013011	7	17055802	17183948	0.3492	41.3813	0.7605	Y
ENSAPLG00020012980	3	70972772	71274431	0.371	50.8397	0.9542	Y
ENSAPLG00020012964	28	4007043	4049055	0.4061	38.791	0.8425	Y
ENSAPLG00020012931	3	70392379	70580313	0.3263	10.9509	0.7321	Y
ENSAPLG00020012919	3	70210336	70308516	0.3743	18.153	0.8107	Y
ENSAPLG00020012904	3	26099770	26149720	0.4364	16.7979	0.7982	Y
ENSAPLG00020012760	3	68513159	68628573	0.398	8.4344	0.8203	Y
ENSAPLG00020012748	3	68351685	68495967	0.3438	18.7452	0.9734	Y
ENSAPLG00020012691	3	45064253	45467424	0.4926	53.1197	0.6787	Y
ENSAPLG00020012679	3	44617048	44895690	0.4426	100.617	0.7615	Y
ENSAPLG00020012599	3	20614706	20776408	0.3181	26.5187	0.7889	Y
ENSAPLG00020012256	1	156038201	156440890	0.3479	6.9153	0.7159	Y
ENSAPLG00020011988	1	122303079	122326656	0.4269	10.5829	0.8355	Y
ENSAPLG00020011983	1	122259214	122296844	0.4415	35.3697	0.839	Y
ENSAPLG00020011979	9	10880384	11175445	0.3859	21.9556	0.8665	Y
ENSAPLG00020011858	17	1260669	1515087	0.3428	10.2389	0.8692	Y
ENSAPLG00020011852	17	1173464	1235118	0.3528	9.0109	0.6896	Y
ENSAPLG00020011779	6	34940629	35271818	0.3269	58.7443	0.815	Y
ENSAPLG00020011646	14	15164146	15499137	0.3568	49.9734	0.7936	Y
ENSAPLG00020011579	1	122091566	122172977	0.3326	7.5343	0.834	Y
ENSAPLG00020011562	1	121843924	121867752	0.3131	6.6944	0.7438	Y
ENSAPLG00020011554	1	121517083	121771112	0.3548	13.2659	0.8413	Y
ENSAPLG00020011549	1	121226833	121250649	0.442	74.8585	0.6731	Y
ENSAPLG00020011548	2	92665422	92710175	0.4056	29.3508	0.8478	Y
ENSAPLG00020011547	1	120482750	120483375	0.5062	44.1585	0.7152	Y
ENSAPLG00020011538	3	117764875	117885308	0.341	27.4695	0.758	Y
ENSAPLG00020011505	12	11684593	11730969	0.3521	91.4554	0.8982	Y
ENSAPLG00020011442	2	88174768	88564390	0.3443	25.8261	0.8767	Y
ENSAPLG00020011374	2	82943339	83049608	0.4155	16.1679	0.6739	Y
ENSAPLG00020011182	4	47710278	47933400	0.3412	7.7042	0.9704	Y
ENSAPLG00020011155	3	115735936	115796432	0.3725	7.383	0.7081	Y
ENSAPLG00020011144	3	115599550	115630664	0.5319	203.493	0.8272	Y
ENSAPLG00020011133	3	115564128	115593103	0.5319	180.146	0.8272	Y
ENSAPLG00020011118	3	115475002	115482969	0.4268	22.9277	0.8082	Y
ENSAPLG00020011091	3	115342412	115469047	0.4268	30.8936	0.7664	Y
ENSAPLG00020011068	1	119680065	120731124	0.5062	66.1785	0.857	Y
ENSAPLG00020011057	3	82595626	82887097	0.4395	12.8921	0.7715	Y
ENSAPLG00020011011	4	46259505	46370050	0.3644	33.8701	0.7489	Y
ENSAPLG00020010926	1	115972177	116071999	0.3727	8.5622	0.8956	Y
ENSAPLG00020010654	16	2326959	2443636	0.3445	36.4003	0.776	Y
ENSAPLG00020010643	6	15432962	15487187	0.5337	10.328	0.7712	Y
ENSAPLG00020010639	6	15220391	15391247	0.5871	80.3802	0.8659	Y
ENSAPLG00020010553	1	91797928	91933672	0.378	49.3509	0.8959	Y
ENSAPLG00020010509	10	11388795	11418965	0.3562	6.87	0.6722	Y
ENSAPLG00020010497	10	11283751	11381029	0.3562	31.4064	0.6915	Y
ENSAPLG00020010435	10	10793232	10809848	0.3338	20.1612	0.6987	Y
ENSAPLG00020010290	10	8049565	8073300	0.3936	10.8506	0.772	Y
ENSAPLG00020010115	13	16738914	16764844	0.3834	20.6144	0.7666	Y
ENSAPLG00020010113	13	16719908	16734898	0.3834	86.6641	0.8867	Y
ENSAPLG00020010069	13	15208566	15335630	0.3885	16.8542	0.8311	Y
ENSAPLG00020010067	13	15188500	15194799	0.3723	30.934	0.737	Y
ENSAPLG00020010066	13	15121770	15175768	0.4265	27.3471	0.8927	Y
ENSAPLG00020009995	4	46026122	46228191	0.4679	8.5867	0.757	Y
ENSAPLG00020009931	3	88114148	88288808	0.5332	93.9864	0.8665	Y
ENSAPLG00020009871	3	87971216	88084644	0.4076	29.0374	0.6998	Y
ENSAPLG00020009608	1	16486174	16586414	0.3185	8.484	0.8078	Y
ENSAPLG00020009256	2	66666369	66716288	0.5031	505.829	0.8679	Y
ENSAPLG00020009236	2	66659906	66662819	0.4811	276.474	0.9126	Y
ENSAPLG00020009224	2	66640441	66655543	0.431	276.474	0.9126	Y
ENSAPLG00020009163	3	65385242	65776216	0.3715	10.3874	0.6928	Y
ENSAPLG00020009140	3	65252046	65359206	0.4295	137.634	0.8406	Y
ENSAPLG00020009054	2	147501118	147945615	0.318	58.6497	0.7866	Y
ENSAPLG00020008868	5	55578963	55669589	0.3487	104.126	0.8764	Y
ENSAPLG00020008860	5	55554896	55556435	0.3487	18.3373	0.8176	Y
ENSAPLG00020008844	2	65499888	65501826	0.4344	71.9794	0.9312	Y
ENSAPLG00020008836	2	65491663	65505531	0.4344	71.9794	0.9312	Y
ENSAPLG00020008828	2	65475956	65479456	0.4246	7.0715	0.8763	Y
ENSAPLG00020008808	2	146713640	146790666	0.3199	8.3756	0.824	Y
ENSAPLG00020008793	5	54848400	55131745	0.3764	113.284	0.8861	Y
ENSAPLG00020008653	2	65436423	65448165	0.359	39.8993	0.6943	Y
ENSAPLG00020008498	17	9194914	9385030	0.3576	26.0608	0.6836	Y
ENSAPLG00020008409	3	49167750	49230850	0.3329	38.6694	0.7195	Y
ENSAPLG00020008359	3	99795568	99910071	0.4172	11.6198	0.8124	Y
ENSAPLG00020008347	3	99700634	99795496	0.5684	184.382	0.8741	Y
ENSAPLG00020008338	3	99449049	99469876	0.5145	157.841	0.9039	Y
ENSAPLG00020008117	13	9986522	10003395	0.3466	25.5987	0.691	Y
ENSAPLG00020008083	1	83887239	84020802	0.3629	44.365	0.9532	Y
ENSAPLG00020007876	1	83470962	83478466	0.3176	55.7711	0.8683	Y
ENSAPLG00020007844	7	10154027	10182484	0.3282	59.8451	0.681	Y
ENSAPLG00020007696	1	83460409	83463400	0.3176	43.8374	0.9228	Y
ENSAPLG00020007457	6	14612982	14640187	0.3351	29.0409	0.7133	Y
ENSAPLG00020007237	2	60018085	60042755	0.3878	33.014	0.7108	Y
ENSAPLG00020007198	4	19952633	19966548	0.3816	10.1071	0.7349	Y
ENSAPLG00020007187	2	58352780	58460917	0.3448	9.2494	0.7382	Y
ENSAPLG00020007023	1	152435211	152599837	0.3424	29.4354	0.6826	Y
ENSAPLG00020006904	5	51965258	52020484	0.3171	82.1275	0.894	Y
ENSAPLG00020006847	3	59728303	59760059	0.4267	13.2095	0.9011	Y
ENSAPLG00020006785	3	59354710	59410680	0.3167	20.1291	0.7289	Y
ENSAPLG00020006762	9	21848229	21872145	0.4895	132.233	0.7714	Y
ENSAPLG00020006749	9	21822000	21839758	0.4748	276.118	0.92	Y
ENSAPLG00020006727	9	21633668	21634419	0.4115	18.9833	0.6904	Y
ENSAPLG00020006708	14	10362169	10372305	0.4664	46.2236	0.76	Y
ENSAPLG00020006699	14	10342879	10357990	0.4664	203.037	0.8683	Y
ENSAPLG00020006464	5	5591207	5627720	0.36	11.2071	0.6959	Y
ENSAPLG00020006461	13	20237692	20349671	0.365	30.9275	0.8783	Y
ENSAPLG00020006200	9	21601173	21635121	0.4115	23.9622	0.6904	Y
ENSAPLG00020006033	9	21120959	21215906	0.4893	49.7019	0.6956	Y
ENSAPLG00020005984	9	20157467	20186772	0.3661	11.5648	0.8043	Y
ENSAPLG00020005860	7	6602587	6647281	0.3833	46.3704	0.9647	Y
ENSAPLG00020005843	5	18325023	18393759	0.3233	7.4165	0.6973	Y
ENSAPLG00020005814	2	55724023	55796742	0.3335	20.0494	0.6986	Y
ENSAPLG00020005767	17	7218850	7239268	0.3154	12.0969	0.817	Y
ENSAPLG00020005602	3	82443760	82564095	0.4715	51.5776	0.9335	Y
ENSAPLG00020005367	9	19363845	19713205	0.482	18.5919	0.925	Y
ENSAPLG00020005149	5	48044897	48099716	0.3999	23.9378	0.8165	Y
ENSAPLG00020005139	3	83348603	83515662	0.41	44.0147	0.6804	Y
ENSAPLG00020005011	8	13795474	13814675	0.3486	9.3349	0.7849	Y
ENSAPLG00020004983	1	112624305	112665566	0.3112	17.0818	0.8116	Y
ENSAPLG00020004885	2	103530217	103738254	0.3603	7.2553	0.8537	Y
ENSAPLG00020004864	1	112006292	112011952	0.4309	19.8035	0.9169	Y
ENSAPLG00020004855	1	111937739	111976047	0.4027	61.493	0.716	Y
ENSAPLG00020004808	4	34676423	34800596	0.3953	72.232	0.9061	Y
ENSAPLG00020004804	4	34451169	34484276	0.4491	12.9948	0.9075	Y
ENSAPLG00020004798	4	34418558	34427569	0.4982	44.9124	0.897	Y
ENSAPLG00020004790	4	34397100	34415427	0.4982	172.85	0.8466	Y
ENSAPLG00020004780	4	34250695	34392939	0.5502	172.85	0.9575	Y
ENSAPLG00020004776	4	34042851	34243429	0.4456	46.0212	0.9131	Y
ENSAPLG00020004728	1	29984801	30137055	0.4081	110.404	0.9831	Y
ENSAPLG00020004724	3	81282994	81449564	0.4303	84.3727	0.9705	Y
ENSAPLG00020004700	3	81279456	81281505	0.4303	24.3524	0.8939	Y
ENSAPLG00020004693	17	5193308	5209660	0.3169	11.1418	0.7813	Y
ENSAPLG00020004477	1	45530342	45594632	0.3845	39.4691	0.9423	Y
ENSAPLG00020004445	7	33927800	33936599	0.3728	12.6393	0.9166	Y
ENSAPLG00020004430	7	33911207	33924920	0.386	12.9706	0.9166	Y
ENSAPLG00020004415	7	33903992	33909755	0.386	28.2772	0.8927	Y
ENSAPLG00020004285	7	33784517	33840669	0.432	39.9476	0.8495	Y
ENSAPLG00020004270	7	33753608	33768678	0.3352	19.4852	0.7812	Y
ENSAPLG00020004206	7	33582524	33649428	0.3469	27.0679	0.8625	Y
ENSAPLG00020003839	2	22146331	22605855	0.4091	8.9592	0.8532	Y
ENSAPLG00020003751	5	35299619	35459903	0.3393	110.94	0.7593	Y
ENSAPLG00020003692	2	160755806	160866248	0.4316	72.6885	0.7797	Y
ENSAPLG00020003659	2	21932389	21983627	0.3286	39.1355	0.9356	Y
ENSAPLG00020003576	23	756756	847379	0.4539	161.501	0.9294	Y
ENSAPLG00020003531	34	6407826	6454187	0.3726	10.8273	0.7127	Y
ENSAPLG00020003446	4	28534791	28553494	0.3639	16.6167	0.696	Y
ENSAPLG00020003021	1	15661956	15843372	0.3265	7.0711	0.7277	Y
ENSAPLG00020002980	25	412669	436604	0.6478	16.3279	0.8016	Y
ENSAPLG00020002739	10	14718805	14919749	0.3944	6.7448	0.7765	Y
ENSAPLG00020002667	2	158530456	158560286	0.4438	46.6667	0.9427	Y
ENSAPLG00020002507	2	158380012	158516242	0.4183	16.5359	0.9511	Y
ENSAPLG00020002298	1	14483478	14728813	0.4092	20.5094	0.9261	Y
ENSAPLG00020002280	16	6184926	6226293	0.37	18.9128	0.9767	Y
ENSAPLG00020002115	2	80151701	80328184	0.3702	6.777	0.7609	Y
ENSAPLG00020001922	1	111668751	111715455	0.5239	286.841	0.938	Y
ENSAPLG00020001912	2	4347080	4458791	0.3975	65.2422	0.7777	Y
ENSAPLG00020001808	1	144112951	144148217	0.3147	37.9852	0.7498	Y
ENSAPLG00020001765	6	12777605	12790867	0.3281	10.32	0.8449	Y
ENSAPLG00020001705	1	181018183	181055093	0.4043	47.6194	0.8459	Y
ENSAPLG00020001698	1	42791877	42983680	0.3623	24.0926	0.8975	Y
ENSAPLG00020001697	6	12773075	12777001	0.3188	10.32	0.7125	Y
ENSAPLG00020001695	5	4942853	5009951	0.338	16.7719	0.7038	Y
ENSAPLG00020001658	1	110134584	110212440	0.3675	10.9004	0.7677	Y
ENSAPLG00020001652	6	4499477	4647228	0.3744	74.1608	0.699	Y
ENSAPLG00020001454	9	16542099	16602486	0.4607	30.6811	0.9525	Y
ENSAPLG00020001395	9	16456461	16530750	0.3246	9.5476	0.9628	Y
ENSAPLG00020001393	1	138141186	138311200	0.463	27.7304	0.8269	Y
ENSAPLG00020001354	5	28352146	28691590	0.3483	11.9635	0.9318	Y
ENSAPLG00020001348	7	33016302	33480432	0.4021	9.1244	0.7156	Y
ENSAPLG00020001331	1	138009026	138099021	0.3956	55.0289	0.9256	Y
ENSAPLG00020001278	5	27861654	27872568	0.3485	19.512	0.9168	Y
ENSAPLG00020001074	2	76226438	76237127	0.3361	7.7359	0.7594	Y
ENSAPLG00020000981	1	108465941	108672282	0.3604	11.2883	0.8146	Y
ENSAPLG00020000967	2	82867777	82941641	0.506	78.2875	0.978	Y
ENSAPLG00020000877	2	143546535	143907976	0.4011	19.9467	0.8943	Y
ENSAPLG00020000874	2	73659195	73684303	0.3494	38.8468	0.8565	Y
ENSAPLG00020000857	1	105803119	105804174	0.3575	14.6139	0.8362	Y
ENSAPLG00020000803	2	156480539	156488581	0.4846	109.091	0.8067	Y
ENSAPLG00020000789	2	156449815	156474076	0.5003	154.653	0.8916	Y
ENSAPLG00020000774	2	156396553	156435288	0.5003	168.108	0.9031	Y
ENSAPLG00020000771	2	82836992	82860575	0.506	78.2875	0.8896	Y
ENSAPLG00020000761	2	82766299	82806815	0.3131	11.5267	0.756	Y
ENSAPLG00020000753	1	191545571	191848790	0.3214	24.6962	0.7887	Y
ENSAPLG00020000749	1	104378364	104474061	0.4964	78.7642	0.8474	Y
ENSAPLG00020000719	1	103868532	103936472	0.5067	26.9767	0.8196	Y
ENSAPLG00020000696	4	26606276	26798141	0.4205	112.132	0.8244	Y
ENSAPLG00020000667	2	156119509	156323064	0.486	16.8294	0.8259	Y
ENSAPLG00020000547	5	33159350	33164256	0.3879	7.1295	0.7238	Y
ENSAPLG00020000534	5	33145436	33157209	0.4147	7.1295	0.7238	Y
ENSAPLG00020000454	1	103792179	103827193	0.5643	137.558	0.7293	Y
ENSAPLG00020000412	3	119374328	119676132	0.3946	24.6134	0.8305	Y
ENSAPLG00020000378	3	400065	702794	0.348	27.001	0.8109	Y
ENSAPLG00020000355	1	103699124	103723147	0.5577	33.5143	0.7664	Y
ENSAPLG00020000315	1	102550608	102867795	0.586	278.357	0.8517	Y
ENSAPLG00020000237	3	124177	170152	0.3401	53.9759	0.7474	Y
ENSAPLG00020000207	4	35056994	35169540	0.4824	78.4143	0.935	Y
ENSAPLG00020000168	1	101709918	102246972	0.3532	34.1481	0.8745	Y
ENSAPLG00020000163	4	25275504	25732562	0.3183	11.786	0.7254	Y
ENSAPLG00020000147	3	74694606	74860415	0.3456	52.6565	0.719	Y
ENSAPLG00020000028	1	98576822	98802844	0.5253	74.2791	0.8102	Y
ENSAPLG00020018419	10	6799895	6800737	0.3189	1.1084	0.7101		Y
ENSAPLG00020017931	11	15647630	15674422	0.3697	32.8712	0.3693		Y
ENSAPLG00020017857	6	9474446	9824829	0.2927	11.141	0.6758		Y
ENSAPLG00020017825	7	3307662	3491479	0.3426	14.1867	0.6339		Y
ENSAPLG00020017777	12	13768075	13794363	0.2385	18.4089	0.8528		Y
ENSAPLG00020017775	12	13701819	13739969	0.3338	0.0477	0.736		Y
ENSAPLG00020017771	12	13682449	13698874	0.3338	0	0.9277		Y
ENSAPLG00020017732	12	13155886	13159488	0.442	1.6748	0.6717		Y
ENSAPLG00020017725	12	13132307	13154927	0.442	1.6748	0.6717		Y
ENSAPLG00020017698	12	12037954	12051615	0.4756	4.6929	0.8169		Y
ENSAPLG00020017645	14	4017014	4301186	0.3523	35.4199	0.5457		Y
ENSAPLG00020017611	14	3792655	3861777	0.3563	7.3015	0.5767		Y
ENSAPLG00020017602	15	9972657	10026150	0.4058	14.9677	0.0877		Y
ENSAPLG00020017526	8	26248865	26390737	0.2759	9.3243	0.7355		Y
ENSAPLG00020017494	6	19633284	19748415	0.4289	33.8633	0.5202		Y
ENSAPLG00020017437	8	13776005	13791386	0.2832	8.6318	0.7924		Y
ENSAPLG00020017436	8	13710789	13771472	0.4139	4.6192	0.9307		Y
ENSAPLG00020017423	8	13635714	13641839	0.3466		0.9483		Y
ENSAPLG00020017422	8	13616322	13619970	0.3461		0.9401		Y
ENSAPLG00020017421	8	13564595	13602041	0.3347	0.684	0.9495		Y
ENSAPLG00020017337	7	16477961	16519493	0.3537	9.1158	0.4864		Y
ENSAPLG00020017335	7	16456837	16477992	0.453	7.4975	0.3889		Y
ENSAPLG00020017334	7	16405561	16431863	0.471	27.8257	0.2134		Y
ENSAPLG00020017304	7	15276187	15586563	0.2786	10.6684	0.7409		Y
ENSAPLG00020017161	11	7815758	7826839	0.2749	10.808	0.7432		Y
ENSAPLG00020017157	11	7805819	7815613	0.2749	10.808	0.7851		Y
ENSAPLG00020017042	26	5949727	5953593	0.3222	14.5022	-0.3196		Y
ENSAPLG00020017041	26	5937882	5948903	0.3222	24.0318	-0.3196		Y
ENSAPLG00020017039	26	5928653	5935430	0.3222	32.4491	-3.6832		Y
ENSAPLG00020017037	26	5921111	5928666	0.3222	32.4491	-9.9875		Y
ENSAPLG00020017035	26	5915865	5917566	0.3222	86.5293	-2.5963		Y
ENSAPLG00020017033	26	5913413	5915214	0.3222	86.5293	-2.5963		Y
ENSAPLG00020016985	26	5889386	5912051	0.3222	86.5293	-1.9981		Y
ENSAPLG00020016944	2	115373685	115601750	0.2746	9.2273	0.6996		Y
ENSAPLG00020016918	9	8903199	9001841	0.2907	39.6072	0.7319		Y
ENSAPLG00020016857	9	7769833	7870155	0.2158	10.8955	0.7322		Y
ENSAPLG00020016753	9	6389447	6703534	0.2755	32.4255	0.9283		Y
ENSAPLG00020016672	13	8631668	8703863	0.3317	131.212	0.5799		Y
ENSAPLG00020016604	13	7806894	7924236	0.3268	9.9521	0.6195		Y
ENSAPLG00020016555	13	7494684	7517508	0.3575	11.078	0.2027		Y
ENSAPLG00020016554	1	128788374	128806661	0.2939	16.8832	0.8338		Y
ENSAPLG00020016535	1	128539851	128548969	0.4242	14.7588	0.2899		Y
ENSAPLG00020016531	1	128504393	128533482	0.4242	18.6474	0.5209		Y
ENSAPLG00020016528	5	8150336	8209572	0.3149	12.3204	0.3781		Y
ENSAPLG00020016475	20	2296912	2303589	0.2484	14.3234	0.7335		Y
ENSAPLG00020016382	13	7473332	7489508	0.3575	13.2677	-0.2379		Y
ENSAPLG00020016373	13	7380949	7429580	0.329	14.1698	0.5547		Y
ENSAPLG00020016370	13	7259913	7324498	0.3334	40.628	0.604		Y
ENSAPLG00020016368	13	7208120	7237526	0.3242	24.0108	0.153		Y
ENSAPLG00020016366	13	7146160	7181361	0.3242	7.8752	0.4272		Y
ENSAPLG00020016273	21	1197361	1199698	0.3462	7.1879	-1.4634		Y
ENSAPLG00020016272	21	1194780	1199698	0.3462	7.1879	-1.4634		Y
ENSAPLG00020016271	21	1192229	1193919	0.3462	7.1879	-1.4634		Y
ENSAPLG00020016269	21	1114905	1179687	0.3122	13.0551	0.0692		Y
ENSAPLG00020016169	1	22549108	22897792	0.4199	5.7455	0.9696		Y
ENSAPLG00020016124	12	9484208	9507046	0.3154	0	0.7377		Y
ENSAPLG00020016104	10	21235773	21247810	0.3102	8.7646	0.2732		Y
ENSAPLG00020016103	10	21212468	21216541	0.3102	9.9771	-0.8709		Y
ENSAPLG00020016077	16	8694783	8835229	0.2201	7.1824	0.7671		Y
ENSAPLG00020015920	21	976622	989832	0.2893	94.7859	0.9572		Y
ENSAPLG00020015867	1	20242934	20303107	0.2774	9.0132	0.9031		Y
ENSAPLG00020015861	1	17315750	17359919	0.3862	69.2425	0.5841		Y
ENSAPLG00020015793	1	16665105	16766680	0.2464	6.8044	0.7534		Y
ENSAPLG00020015773	10	9570364	9784532	0.2863	11.6626	0.8429		Y
ENSAPLG00020015546	29	825617	1011422	0.368	0.5137	0.8699		Y
ENSAPLG00020015515	8	3016389	3054581	0.3097	44.826	0.8818	Y
ENSAPLG00020015471	28	5755665	5757995	0.3165	0	0.8401		Y
ENSAPLG00020015449	14	17814033	17817663	0.3472	7.9393	0.3507		Y
ENSAPLG00020015446	14	17788244	17797465	0.3472	18.6546	0.3081		Y
ENSAPLG00020015412	8	10422567	10586366	0.2792	15.8245	0.7697		Y
ENSAPLG00020015165	7	30705152	30833529	0.2124	13.0246	0.7159		Y
ENSAPLG00020014905	2	41353420	41512430	0.1749	10.968	0.8975		Y
ENSAPLG00020014676	7	28678711	28699884	0.3569	0.3229	0.9121		Y
ENSAPLG00020014672	7	28659724	28672233	0.3623	2.3789	0.8204		Y
ENSAPLG00020014666	7	28609149	28635085	0.3623	0	0.8115		Y
ENSAPLG00020014595	22	15769032	15996131	0.238	31.1313	0.753		Y
ENSAPLG00020014592	24	7550248	7602770	0.4108	7.6892	0.4751		Y
ENSAPLG00020014591	22	15693386	15747301	0.2025	45.5505	0.782		Y
ENSAPLG00020014589	24	7521244	7542286	0.4108	30.3324	0.4142		Y
ENSAPLG00020014588	22	15528795	15606185	0.1677	42.803	0.7657		Y
ENSAPLG00020014587	22	15443253	15480133	0.1324	24.2182	0.7014		Y
ENSAPLG00020014583	24	7462246	7515830	0.4106	23.4047	0.3441		Y
ENSAPLG00020014580	24	7405034	7445680	0.3805	20.7452	0.4615		Y
ENSAPLG00020014578	24	7389491	7390627	0.3228	8.2965	0.3922		Y
ENSAPLG00020014577	24	7369605	7389470	0.3228	8.2965	0.3545		Y
ENSAPLG00020014571	22	14941603	15047093	0.1683	7.5402	0.7779		Y
ENSAPLG00020014568	24	7140399	7198920	0.4521	56.2366	0.5256		Y
ENSAPLG00020014558	24	7109296	7116806	0.337	16.3713	0.2623		Y
ENSAPLG00020014556	24	7067530	7098565	0.3526	20.4945	0.2676		Y
ENSAPLG00020014552	22	14357522	14498148	0.2071	19.8564	0.7002		Y
ENSAPLG00020014543	22	13566710	13672098	0.1665	11.0771	0.8441		Y
ENSAPLG00020014499	22	11353309	11447718	0.127	46.1305	0.7022		Y
ENSAPLG00020014436	25	4518189	4916715	0.2099	38.2417	0.7303		Y
ENSAPLG00020014427	25	4338738	4423116	0.1674	12.5648	0.8514		Y
ENSAPLG00020014411	7	28446516	28504111	0.2242	11.225	0.8399		Y
ENSAPLG00020014406	7	28425922	28525102	0.2397	11.225	0.8399		Y
ENSAPLG00020014373	12	7868795	7909658	0.3287	7.0631	-0.0327		Y
ENSAPLG00020014333	7	25656721	25662821	0.5071		0.9421		Y
ENSAPLG00020014325	7	24691615	24697705	0.3141	22.1846	0.4618		Y
ENSAPLG00020014314	7	24535616	24642708	0.6311	2.0151	0.8732		Y
ENSAPLG00020014299	7	23173901	23202261	0.5207	32.5569	0.6414		Y
ENSAPLG00020014281	7	22326890	22605299	0.2772	55.7125	0.7287		Y
ENSAPLG00020014271	12	18053940	18091365	0.3441	0.019	0.8657		Y
ENSAPLG00020014258	7	21878377	21957105	0.3514	14.822	0.5612		Y
ENSAPLG00020014256	12	16307084	16428737	0.3465	4.1663	0.8541		Y
ENSAPLG00020014041	1	81079780	81080980	0.3429	0	0.8255		Y
ENSAPLG00020014039	1	81051984	81054181	0.3429	0	0.726		Y
ENSAPLG00020014028	1	80994311	81010571	0.3484		0.6757		Y
ENSAPLG00020013988	21	879211	958194	0.3377	20.581	0.634		Y
ENSAPLG00020013973	9	13334588	13698700	0.2392	11.9548	0.6732		Y
ENSAPLG00020013917	7	21109602	21115231	0.3485	8.2639	0.4963		Y
ENSAPLG00020013910	7	21080321	21085902	0.3175	0	0.8881		Y
ENSAPLG00020013844	1	165321371	165444004	0.3139	5.5336	0.8143		Y
ENSAPLG00020013817	2	49504616	49723655	0.2607	8.8882	0.6923		Y
ENSAPLG00020013794	12	5889000	5985535	0.2921	12.3459	0.6863		Y
ENSAPLG00020013746	7	20967411	21022008	0.2822	11.8094	0.7267		Y
ENSAPLG00020013694	31	988586	1015910	0.4661	50.5687	0.0241		Y
ENSAPLG00020013682	31	985802	988483	0.4661	50.5687	-2.9838		Y
ENSAPLG00020013677	31	982185	985284	0.4661	50.5687	-2.9838		Y
ENSAPLG00020013674	31	978843	981405	0.4661	146.048	-2.9838		Y
ENSAPLG00020013671	31	975810	977915	0.4661	146.048	-22.8512		Y
ENSAPLG00020013667	31	971180	975185	0.4661	146.048	-22.8512		Y
ENSAPLG00020013666	7	20770587	20789972	0.4967	15.4919	0.5408		Y
ENSAPLG00020013653	5	24386385	24395014	0.3949	15.5531	0.5866		Y
ENSAPLG00020013652	31	937927	959269	0.4099	114.07	-2.0555		Y
ENSAPLG00020013650	31	934986	936094	0.39	114.07	-14.1177		Y
ENSAPLG00020013649	31	923267	931841	0.39	114.07	-14.1177		Y
ENSAPLG00020013647	31	908230	919116	0.39	65.0033	-0.4703		Y
ENSAPLG00020013642	31	903094	904272	0.39	65.0033	-0.9633		Y
ENSAPLG00020013564	7	20138728	20144884	0.506		0.955		Y
ENSAPLG00020013554	7	20024872	20042546	0.3144	0	0.6728		Y
ENSAPLG00020013534	7	19947826	19977594	0.3309	34.758	0.4195		Y
ENSAPLG00020013532	12	4357190	4400598	0.2825	12.1541	0.778		Y
ENSAPLG00020013492	3	71634696	71642496	0.3467	15.2925	0.6428		Y
ENSAPLG00020013474	7	19228380	19300949	0.4359		0.7676		Y
ENSAPLG00020013465	31	893866	902105	0.39	65.0033	-0.9633		Y
ENSAPLG00020013369	7	17484849	17512869	0.3377	23.1259	0.553		Y
ENSAPLG00020013306	3	55153686	55203687	0.321	2.3551	0.7179		Y
ENSAPLG00020013305	7	17192444	17203984	0.3669	0	0.8588		Y
ENSAPLG00020013281	14	375997	467982	0.3062	10.0556	0.8363		Y
ENSAPLG00020013272	14	332219	366701	0.3062	9.9423	0.8072		Y
ENSAPLG00020013253	9	22347953	22487749	0.3497	5.4192	0.9327		Y
ENSAPLG00020013160	14	15690510	16356728	0.2838	6.8322	0.7207		Y
ENSAPLG00020013120	6	24811799	24987013	0.3231	55.5644	0.6497		Y
ENSAPLG00020013106	2	4470147	4513813	0.3975	12.4631	0.5395		Y
ENSAPLG00020013098	6	24125165	24329920	0.3865	20.3974	0.6235		Y
ENSAPLG00020013079	6	23561610	24055638	0.304	8.1019	0.7215		Y
ENSAPLG00020013075	10	15580830	15597972	0.3225	1.5291	0.767		Y
ENSAPLG00020012992	7	16961633	16992506	0.2825	25.2598	0.6934		Y
ENSAPLG00020012968	28	4056518	4060938	0.3882	5.3349	0.7128		Y
ENSAPLG00020012951	3	52065477	52122759	0.1999	24.4541	0.7158		Y
ENSAPLG00020012948	3	51278365	51374289	0.338	6.0273	0.8591		Y
ENSAPLG00020012911	28	3750398	3797973	0.3605	13.5387	0.5141		Y
ENSAPLG00020012862	5	24373396	24381717	0.3949	15.5531	0.5866		Y
ENSAPLG00020012841	3	60457634	60534451	0.3318	2.4027	0.7897		Y
ENSAPLG00020012826	37	2186571	2383503	0.1421	15.1276	0.7578		Y
ENSAPLG00020012796	3	23465870	24026195	0.3326	3.3102	0.7238		Y
ENSAPLG00020012780	1	80641419	80647688	0.3442	0	0.8948		Y
ENSAPLG00020012752	1	80558782	80560462	0.4014	1.9897	0.6806		Y
ENSAPLG00020012747	1	80534165	80553740	0.4014	16.0002	0.5762		Y
ENSAPLG00020012680	1	80135247	80173416	0.3295	1.2175	0.7165		Y
ENSAPLG00020012629	3	21535126	21578713	0.3735	28.1997	0.4773		Y
ENSAPLG00020012396	12	7516873	7654793	0.4568	16.6504	0.5881		Y
ENSAPLG00020012268	1	160300451	160302529	0.3704	12.0171	0.3043		Y
ENSAPLG00020012252	1	154871980	155041757	0.3038	8.3111	0.6967		Y
ENSAPLG00020012249	1	154659862	155041757	0.3038	8.3111	0.6967		Y
ENSAPLG00020012069	3	109122222	109125973	0.3216	13.6393	0.3435		Y
ENSAPLG00020012063	3	109110023	109152390	0.3216	13.6393	0.3632		Y
ENSAPLG00020012025	2	94843763	94879479	0.2734	11.2579	0.7849		Y
ENSAPLG00020012007	1	122799005	122851427	0.3332	9.6663	0.2632		Y
ENSAPLG00020011994	1	122368688	122449397	0.3739	4.581	0.8121		Y
ENSAPLG00020011989	9	11387038	11489505	0.3218	6.7173	0.619		Y
ENSAPLG00020011974	9	10678800	10682276	0.3705	10.4328	0.5211		Y
ENSAPLG00020011960	2	93103844	93142142	0.3754	1.5835	0.7714		Y
ENSAPLG00020011917	6	19568569	19601801	0.3626	11.3471	0.4112		Y
ENSAPLG00020011891	2	106092180	106891492	0.3003	14.6263	0.7276		Y
ENSAPLG00020011862	14	15513831	15526667	0.3502	19.6401	0.4629		Y
ENSAPLG00020011830	2	46438245	46654199	0.2062	24.0519	0.7257		Y
ENSAPLG00020011826	17	1105551	1169739	0.3256	0.1279	0.7509		Y
ENSAPLG00020011817	17	892296	1107346	0.3017	8.1037	0.7661		Y
ENSAPLG00020011812	17	230642	496964	0.3921	5.314	0.6985		Y
ENSAPLG00020011809	2	46170240	46362969	0.2908	13.865	0.6876		Y
ENSAPLG00020011571	2	93051151	93066316	0.3489	10.3733	0.5449		Y
ENSAPLG00020011523	6	32847648	32897602	0.271	28.0654	0.8623		Y
ENSAPLG00020011390	2	83565518	83566806	0.345		0.8084		Y
ENSAPLG00020011271	12	11416344	11425915	0.2601	27.2703	0.7087		Y
ENSAPLG00020011221	36	586985	587926	0.1551	9.5049	0.7504		Y
ENSAPLG00020011130	3	115558773	115563059	0.483	0.0294	0.696		Y
ENSAPLG00020011122	3	115532399	115554412	0.4502	0.0294	0.696		Y
ENSAPLG00020011114	35	5326726	5530774	0.2296	20.438	0.7398		Y
ENSAPLG00020011069	4	47137721	47164774	0.3147	10.8505	0.4288		Y
ENSAPLG00020011065	4	47096832	47099925	0.3052	13.0531	0.7239		Y
ENSAPLG00020011016	1	119566818	119606349	0.3538	8.6719	0.627		Y
ENSAPLG00020011004	22	7114565	7141165	0.3198	0.1667	0.7328		Y
ENSAPLG00020010992	1	94364484	94580145	0.3239	7.1434	0.6627		Y
ENSAPLG00020010883	22	5469615	5606587	0.197	14.4165	0.7122		Y
ENSAPLG00020010865	1	37304427	37523041	0.2808	8.8797	0.9255		Y
ENSAPLG00020010845	1	37241594	37248984	0.2402	8.0489	0.682		Y
ENSAPLG00020010843	22	4733007	4764059	0.1129	7.1193	0.782		Y
ENSAPLG00020010842	1	37236792	37240699	0.2402	8.0489	0.682		Y
ENSAPLG00020010799	22	4269092	4269608	0.1065	22.4374	0.8363		Y
ENSAPLG00020010765	16	3277553	3304632	0.378	0.0876	0.6711		Y
ENSAPLG00020010763	22	3274119	3280771	0.1133	19.7141	0.7077		Y
ENSAPLG00020010752	16	3241172	3274543	0.3256	9.9706	0.528		Y
ENSAPLG00020010737	22	2365886	2470316	0.1637	34.2716	0.7031		Y
ENSAPLG00020010734	22	2115643	2239003	0.1499	31.7168	0.8917		Y
ENSAPLG00020010727	22	2078895	2163886	0.1499	31.7168	0.8917		Y
ENSAPLG00020010717	22	1798161	2060657	0.1905	40.9737	0.8898		Y
ENSAPLG00020010687	22	1098010	1279324	0.1387	41.2542	0.7148		Y
ENSAPLG00020010685	12	11129742	11142640	0.3579	64.3504	0.5953		Y
ENSAPLG00020010670	12	10948832	11041705	0.3274	27.3015	0.3056		Y
ENSAPLG00020010543	35	3455867	3615815	0.1814	44.3885	0.7632		Y
ENSAPLG00020010447	3	115159011	115180977	0.316	2.3058	0.6992		Y
ENSAPLG00020010439	10	10820693	10829141	0.3338	0.5656	0.7697		Y
ENSAPLG00020010328	3	113469919	113488336	0.1856	12.7823	0.7269		Y
ENSAPLG00020010281	37	332175	426927	0.1726	15.0143	0.6829		Y
ENSAPLG00020010234	2	80383047	80402558	0.3116	12.5975	0.5899		Y
ENSAPLG00020010186	23	3602803	3608836	0.3186		0.929		Y
ENSAPLG00020010164	11	20614879	20694799	0.259	8.8216	0.6784		Y
ENSAPLG00020010042	3	88291546	88304413	0.3576	10.5482	0.4651		Y
ENSAPLG00020010038	11	5182537	5184832	0.3193	0	0.6879		Y
ENSAPLG00020010011	11	5164699	5182407	0.3193	1.3624	0.7581		Y
ENSAPLG00020009989	11	5094963	5119569	0.2328	6.8165	0.8453		Y
ENSAPLG00020009983	4	45814155	45843920	0.4046	16.47	0.6403		Y
ENSAPLG00020009966	17	11717698	11734117	0.3274	11.9457	0.2484		Y
ENSAPLG00020009955	4	45761193	45797962	0.4046	0.7302	0.9689		Y
ENSAPLG00020009952	17	11700656	11712026	0.3274	11.6257	0.2412		Y
ENSAPLG00020009946	4	24618628	24645369	0.1794	6.6944	0.8292		Y
ENSAPLG00020009943	17	11673481	11680639	0.3776	9.212	0.2122		Y
ENSAPLG00020009928	17	11285222	11506560	0.2265	299.074	0.8167		Y
ENSAPLG00020009892	1	35641218	35711488	0.2036	18.1566	0.7313		Y
ENSAPLG00020009865	2	153001570	153066532	0.3495	12.9899	0.6634		Y
ENSAPLG00020009850	2	152835030	152911693	0.3699	7.7506	0.4343		Y
ENSAPLG00020009848	3	87716994	87917786	0.3685	15.4312	0.6665		Y
ENSAPLG00020009844	2	152756278	152822994	0.4242	0	0.6753		Y
ENSAPLG00020009828	2	152030246	152669277	0.3222	21.3861	0.6492		Y
ENSAPLG00020009785	2	151880368	151959893	0.3191	8.5164	0.462		Y
ENSAPLG00020009730	39	986863	987789	0.3374	0.0359	0.7983		Y
ENSAPLG00020009648	2	149796408	149841084	0.261	7.744	0.8423		Y
ENSAPLG00020009559	3	87526935	87536633	0.3435	7.4252	0.0817		Y
ENSAPLG00020009367	3	108470945	108676762	0.328	25.2783	0.6159		Y
ENSAPLG00020009336	3	67601585	67625061	0.3228	2.7966	0.7529		Y
ENSAPLG00020009302	2	148238607	148250632	0.3189	33.4062	0.017		Y
ENSAPLG00020009210	2	66469168	66524516	0.3644	15.478	0.6354		Y
ENSAPLG00020009205	14	170482	179851	0.3284	0.002	0.775		Y
ENSAPLG00020009197	14	149616	156891	0.3284	0	0.7751		Y
ENSAPLG00020009195	21	589289	610622	0.3354	0.4082	0.9163		Y
ENSAPLG00020009186	21	573470	582286	0.3354	0.6603	0.9392		Y
ENSAPLG00020009179	21	569957	574215	0.3354	0.6603	0.9392		Y
ENSAPLG00020009158	21	528870	568345	0.3336	0.0001	0.9373		Y
ENSAPLG00020009149	21	508483	520595	0.4123	0.0001	0.9311		Y
ENSAPLG00020009143	21	495109	505274	0.4123	0	0.7838		Y
ENSAPLG00020009093	21	292062	451518	0.3904	1.7182	0.6737		Y
ENSAPLG00020009091	14	90821	143347	0.3284	3.6098	0.8454		Y
ENSAPLG00020008901	13	11142620	11276283	0.2055	7.1299	0.7249		Y
ENSAPLG00020008784	2	146527026	146652555	0.3484	4.4267	0.9313		Y
ENSAPLG00020008451	3	100968859	101072759	0.1936	12.7807	0.6814		Y
ENSAPLG00020008442	3	49167750	49176797	0.3118	14.4452	0.3015		Y
ENSAPLG00020008428	2	146225551	146329559	0.3147	1.2485	0.7573		Y
ENSAPLG00020008372	2	65106147	65290615	0.239	10.3359	0.79		Y
ENSAPLG00020008330	3	99364879	99436092	0.4988	48.3706	0.5432		Y
ENSAPLG00020008312	2	145288113	145378390	0.3089	10.2526	0.6807	Y
ENSAPLG00020008096	13	9964048	9981881	0.3466	25.5987	0.6587		Y
ENSAPLG00020007737	7	10057627	10075494	0.2107	76.3109	0.7953		Y
ENSAPLG00020007718	27	6210167	6242011	0.3389	18.0196	-0.0958		Y
ENSAPLG00020007677	1	83456880	83457567	0.3176	0.2932	0.7549		Y
ENSAPLG00020007639	1	83435767	83456827	0.3176	0.2932	0.7549		Y
ENSAPLG00020007434	22	9454754	9713312	0.2346	32.3901	0.7335		Y
ENSAPLG00020007300	1	76213866	76217584	0.4351	16.8283	0.2066		Y
ENSAPLG00020007285	2	60632077	60658596	0.1617	12.243	0.8919		Y
ENSAPLG00020007247	2	60099644	60267197	0.2678	7.4684	0.7751		Y
ENSAPLG00020007219	2	59983224	59991846	0.3405	0.4377	0.7685		Y
ENSAPLG00020007211	2	33724422	33748961	0.3946	106.107	0.4277		Y
ENSAPLG00020007197	2	33514445	33681748	0.3255	4.2036	0.7293		Y
ENSAPLG00020007195	4	19930372	19945340	0.3816	0	0.6835		Y
ENSAPLG00020007194	2	58988402	59144841	0.3243		0.9899		Y
ENSAPLG00020007166	2	57016012	57016989	0.3441	3.0482	0.6886		Y
ENSAPLG00020007163	1	75866770	76138572	0.4655	14.9779	0.5078		Y
ENSAPLG00020007152	2	56970703	56988207	0.3441	1.2307	0.7148		Y
ENSAPLG00020007082	1	88025878	88187376	0.3331	6.2907	0.6688		Y
ENSAPLG00020007065	2	56571148	56633733	0.3401	33.5074	0.5352		Y
ENSAPLG00020007052	2	31488992	31492645	0.3717	0.6665	0.7814		Y
ENSAPLG00020006832	3	59653063	59707276	0.4267	1.601	0.8538		Y
ENSAPLG00020006821	1	75389192	75390313	0.4355	30.2767	-0.0816		Y
ENSAPLG00020006806	1	75308016	75327705	0.4374	9.4226	0.2887		Y
ENSAPLG00020006788	9	21879412	21899074	0.4895	132.233	0.6115		Y
ENSAPLG00020006777	1	75207824	75238537	0.3809	7.3859	0.1905		Y
ENSAPLG00020006738	9	21781131	21783014	0.3781	6.027	0.8317		Y
ENSAPLG00020006728	14	10381265	10436884	0.367	10.2539	0.4196		Y
ENSAPLG00020006713	5	6877672	6925288	0.2989	42.1792	0.8739		Y
ENSAPLG00020006691	14	10332089	10336375	0.4664	29.4139	0.5872		Y
ENSAPLG00020006660	3	64874487	64995457	0.2968	10.0891	0.7774		Y
ENSAPLG00020006598	1	148035542	148203559	0.2644	18.9258	0.8057		Y
ENSAPLG00020006520	5	12452223	12594036	0.2685	7.3367	0.8654		Y
ENSAPLG00020006499	5	5680183	5702007	0.3735	13.0837	0.6522		Y
ENSAPLG00020006494	5	49227264	49286987	0.1333	16.2826	0.6732		Y
ENSAPLG00020006492	5	5664753	5675793	0.4147	1.6491	0.7861		Y
ENSAPLG00020006486	5	5628547	5634417	0.3919	0	0.7922		Y
ENSAPLG00020006469	4	17276519	17395678	0.3497	3.3611	0.771		Y
ENSAPLG00020006467	17	7369305	7426809	0.271	19.5728	0.7018		Y
ENSAPLG00020006456	17	7345843	7361244	0.2799	27.896	0.8253		Y
ENSAPLG00020006453	4	16690786	16893947	0.2604	7.5394	0.6804		Y
ENSAPLG00020006448	6	8344736	8380311	0.3642	7.7964	0.5837		Y
ENSAPLG00020006445	17	7340493	7350478	0.2799	27.896	0.8253		Y
ENSAPLG00020006432	6	7966442	8341507	0.3655	45.262	0.6424		Y
ENSAPLG00020006405	17	7294460	7320690	0.2799	12.2238	0.8251		Y
ENSAPLG00020006388	6	7150457	7510376	0.2776	10.3745	0.7511		Y
ENSAPLG00020006384	17	7255595	7272194	0.3269	0.7727	0.8881		Y
ENSAPLG00020006363	1	74293161	74372542	0.3801	6.9798	0.6208		Y
ENSAPLG00020006356	3	58552878	58638403	0.2083	10.5106	0.675		Y
ENSAPLG00020006355	2	25902974	25963203	0.1994	7.4127	0.7151		Y
ENSAPLG00020006327	5	21579126	21946031	0.25	13.0027	0.6864		Y
ENSAPLG00020006324	3	58414031	58504516	0.2012	10.3279	0.7256		Y
ENSAPLG00020006300	1	73460444	73564855	0.3146	12.7845	0.4703		Y
ENSAPLG00020006282	1	73278843	73452140	0.4259	7.5244	0.4929		Y
ENSAPLG00020005972	3	58099950	58387600	0.2726	14.3862	0.6732		Y
ENSAPLG00020005922	1	71436623	71558093	0.3582	12.1262	0.6151		Y
ENSAPLG00020005888	1	71342541	71414332	0.4394	15.459	0.4729		Y
ENSAPLG00020005866	1	71281252	71332536	0.4676	22.8753	0.4794		Y
ENSAPLG00020005780	3	47680217	47778920	0.3154	4.7686	0.6852		Y
ENSAPLG00020005703	7	6445123	6474418	0.2803	35.1627	0.8658		Y
ENSAPLG00020005687	13	12145731	12147335	0.3444	9.7384	-0.0551		Y
ENSAPLG00020005674	13	12078180	12129006	0.4273	10.4564	0.224		Y
ENSAPLG00020005673	7	6437484	6441325	0.2803	35.1627	0.8658		Y
ENSAPLG00020005620	12	10515373	10569037	0.1937	7.3019	0.8852		Y
ENSAPLG00020005592	12	10488067	10511539	0.205	12.2254	0.6933		Y
ENSAPLG00020005581	3	83843293	84007810	0.3272	2.4889	0.8111		Y
ENSAPLG00020005565	12	10476067	10511539	0.205	12.2254	0.6933		Y
ENSAPLG00020005529	7	6242215	6407262	0.3104	1.345	0.7852		Y
ENSAPLG00020005519	4	62982789	62996627	0.3029	13.9137	0.8688		Y
ENSAPLG00020005418	9	19771029	19777924	0.4103	0	0.7428		Y
ENSAPLG00020005407	3	112171570	112201899	0.4171	17.2854	0.5151		Y
ENSAPLG00020005388	3	47298172	47396767	0.292	27.398	0.9378		Y
ENSAPLG00020005371	3	112072672	112152349	0.3862	35.6626	0.6083		Y
ENSAPLG00020005353	3	112000869	112042233	0.3597	33.974	0.1513		Y
ENSAPLG00020005279	9	19139132	19153283	0.3687	3.2051	0.7886		Y
ENSAPLG00020005267	6	16695778	16727895	0.4109		0.97		Y
ENSAPLG00020005262	5	48105950	48125288	0.3325	0	0.7048		Y
ENSAPLG00020005260	9	19132684	19138895	0.3687	0	0.7886		Y
ENSAPLG00020005189	13	11899293	11979427	0.3911	10.032	0.5326		Y
ENSAPLG00020005147	13	11822133	11842127	0.3566	17.792	0.4957		Y
ENSAPLG00020005113	5	48022041	48024229	0.3999	8.1479	0.4683		Y
ENSAPLG00020005103	3	98567557	98576081	0.3134	41.985	0.1778		Y
ENSAPLG00020005088	3	56182006	56315058	0.3359	23.6399	0.319		Y
ENSAPLG00020005063	2	43671695	43789663	0.3218	3.7162	0.8939		Y
ENSAPLG00020005049	8	13817415	13863101	0.4383	0.0042	0.7404		Y
ENSAPLG00020005043	5	62790059	62842227	0.2754	25.0116	0.9709		Y
ENSAPLG00020005038	4	45732377	45747314	0.3183	0	0.733		Y
ENSAPLG00020004992	5	47932258	48007587	0.3867	3.5907	0.677		Y
ENSAPLG00020004985	7	21119909	21124428	0.3485	8.2639	0.347		Y
ENSAPLG00020004967	6	16179436	16257639	0.3379	28.6003	0.5201		Y
ENSAPLG00020004964	1	64960874	65248450	0.2435	22.7921	0.7268		Y
ENSAPLG00020004940	8	6492933	6514600	0.2674	8.2846	0.95		Y
ENSAPLG00020004805	3	81571281	81652938	0.3177		0.9773		Y
ENSAPLG00020004784	3	81547687	81560323	0.3128	0	0.9305		Y
ENSAPLG00020004783	1	31023736	31174442	0.2933	15.0382	0.9388		Y
ENSAPLG00020004769	3	81509406	81529633	0.3151		0.889		Y
ENSAPLG00020004760	1	30972017	31007311	0.2805	23.4614	0.9072		Y
ENSAPLG00020004759	3	81453774	81503704	0.3203		0.9532		Y
ENSAPLG00020004736	1	30391515	30392556	0.3132		0.919		Y
ENSAPLG00020004669	17	5099651	5170933	0.3372	2.645	0.8808		Y
ENSAPLG00020004663	4	44905081	44939460	0.385	9.1505	0.4851		Y
ENSAPLG00020004606	4	44887295	44900018	0.385	9.1505	0.4685		Y
ENSAPLG00020004584	4	44869641	44874077	0.385	9.0943	0.4294		Y
ENSAPLG00020004578	4	44866652	44869470	0.352	9.0943	-0.1614		Y
ENSAPLG00020004565	4	44855944	44866242	0.352	9.0943	0.0792		Y
ENSAPLG00020004552	4	45040796	45206534	0.3287	22.2095	0.5383		Y
ENSAPLG00020004533	3	79783953	79939616	0.2596	6.8586	0.9004		Y
ENSAPLG00020004478	1	45042594	45043160	0.4638	7.197	0.2135		Y
ENSAPLG00020004474	1	45041113	45041502	0.4638	7.197	0.2135		Y
ENSAPLG00020004469	1	45040387	45040767	0.4638	7.197	0.2135		Y
ENSAPLG00020004333	7	33858245	33884897	0.432	4.1877	0.9706		Y
ENSAPLG00020004255	7	33731824	33750288	0.3223	19.4852	0.6525		Y
ENSAPLG00020004229	12	1589274	1601243	0.3078	17.7405	0.7096	Y
ENSAPLG00020004094	7	33273710	33357593	0.4021	9.1244	0.4602		Y
ENSAPLG00020004022	1	45088510	45095376	0.5042	30.1662	0.5245		Y
ENSAPLG00020004017	1	45072159	45073607	0.5042	685.351	0.1869		Y
ENSAPLG00020004011	1	45068899	45070074	0.5042	685.351	0.1869		Y
ENSAPLG00020004008	1	45066932	45067243	0.5042	13.574	-0.4961		Y
ENSAPLG00020004002	1	45063049	45064030	0.5042	13.574	-0.4961		Y
ENSAPLG00020003938	4	43702686	43722346	0.3619	0	0.6684		Y
ENSAPLG00020003924	4	30605823	30723996	0.3574	21.5089	0.5505		Y
ENSAPLG00020003905	4	43662058	43703171	0.4058	7.2963	0.5589		Y
ENSAPLG00020003825	2	22137357	22139176	0.388	5.2092	0.6715		Y
ENSAPLG00020003821	1	183831122	184121039	0.2487	10.2864	0.9283		Y
ENSAPLG00020003768	1	44214475	44258014	0.3298	30.6043	0.5308		Y
ENSAPLG00020003755	2	22060324	22126821	0.3598	38.3404	0.4723		Y
ENSAPLG00020003608	2	21769150	21791780	0.3215	10.2143	0.3686		Y
ENSAPLG00020003602	2	21710128	21715066	0.3386	23.1458	0.6255		Y
ENSAPLG00020003583	2	21569205	21576936	0.3713	5.5978	0.8022		Y
ENSAPLG00020003556	34	6586028	6586702	0.346	0	0.7609		Y
ENSAPLG00020003543	34	6461070	6500853	0.3726	6.9298	0.6347		Y
ENSAPLG00020003500	19	6575347	6695049	0.3221	9.0658	0.2572		Y
ENSAPLG00020003403	4	28191097	28426959	0.2661	23.8008	0.6958		Y
ENSAPLG00020003332	32	2802251	2811857	0.3315	9.9019	-2.367		Y
ENSAPLG00020003316	19	11281625	11389475	0.1467	9.99	0.9255		Y
ENSAPLG00020003275	32	2767980	2790531	0.3315	14.0293	0.4221		Y
ENSAPLG00020003214	3	17020209	17105820	0.3605	15.1384	0.3295		Y
ENSAPLG00020003197	12	7332346	7416609	0.2733	16.043	0.7526		Y
ENSAPLG00020003161	1	193731316	193905504	0.5428	21.5497	0.5375		Y
ENSAPLG00020003116	1	15858573	15881937	0.3265	7.4186	0.6587		Y
ENSAPLG00020003088	1	15809859	15811085	0.3193	7.0711	0.5248		Y
ENSAPLG00020003068	32	2683567	2702605	0.4352	70.6401	0.5542		Y
ENSAPLG00020003059	12	982236	983326	0.3839	7.8666	0.5263		Y
ENSAPLG00020003046	1	193512138	193611570	0.2813	17.1175	0.8566		Y
ENSAPLG00020003013	3	106548338	106551008	0.3248	26.3414	0.6243		Y
ENSAPLG00020003012	25	504844	647837	0.4385	35.4021	0.4105		Y
ENSAPLG00020003009	32	2662166	2679332	0.4352	9.6729	0.199		Y
ENSAPLG00020003008	1	193353690	193363912	0.2963	7.6656	0.7961		Y
ENSAPLG00020002989	13	4502703	4516640	0.4466	6.1362	0.7222		Y
ENSAPLG00020002987	25	439550	442093	0.6478		0.8016		Y
ENSAPLG00020002985	32	2660768	2662375	0.4352	9.6729	-1.8425		Y
ENSAPLG00020002970	25	408104	410288	0.6477	16.3279	0.1197		Y
ENSAPLG00020002952	25	386224	389270	0.6821		0.8329		Y
ENSAPLG00020002927	1	193263845	193285855	0.3079	8.9056	0.7384	Y
ENSAPLG00020002890	34	2884630	2885568	0.2865	8.1591	0.7302		Y
ENSAPLG00020002888	25	267656	278551	0.6331		0.9658		Y
ENSAPLG00020002865	25	264952	267563	0.6331		0.9443		Y
ENSAPLG00020002856	25	258576	260471	0.6331		0.9628		Y
ENSAPLG00020002843	25	252868	257511	0.6331		0.9628		Y
ENSAPLG00020002831	25	245599	250128	0.6331		0.9628		Y
ENSAPLG00020002823	2	158813510	158922783	0.4043	3.2903	0.701		Y
ENSAPLG00020002814	25	239349	244133	0.6331		0.9459		Y
ENSAPLG00020002741	25	185737	187317	0.5943		0.8142		Y
ENSAPLG00020002712	25	179709	184520	0.5943		0.8142		Y
ENSAPLG00020002691	34	47452	48390	0.3257	12.7486	0.1968		Y
ENSAPLG00020002681	34	41590	42525	0.3257	12.7486	0.1968		Y
ENSAPLG00020002588	32	2657515	2661984	0.4352	9.6729	-0.1403		Y
ENSAPLG00020002557	22	731190	797491	0.1878	20.8065	0.7373		Y
ENSAPLG00020002306	10	10245349	10295401	0.209	7.5147	0.7438		Y
ENSAPLG00020002184	29	1250113	1332245	0.1815	8.7696	0.7305		Y
ENSAPLG00020002176	26	5969846	5996919	0.2335	16.4951	0.8773		Y
ENSAPLG00020002157	9	17157658	17209481	0.3261	79.7289	0.472		Y
ENSAPLG00020002112	22	16043246	16155690	0.2336	10.225	0.7292		Y
ENSAPLG00020002094	9	17092077	17125451	0.3261	11.6309	0.2302		Y
ENSAPLG00020002036	12	6017442	6063336	0.3386	18.3783	0.66		Y
ENSAPLG00020002018	12	6007281	6024546	0.3386	8.6239	0.66		Y
ENSAPLG00020001963	1	14032679	14320553	0.2915	43.256	0.7399		Y
ENSAPLG00020001925	1	111863479	111863823	0.3315	0.1282	0.674		Y
ENSAPLG00020001851	5	31488622	31513161	0.3186	31.008	0.4623		Y
ENSAPLG00020001847	5	31476922	31484581	0.3186	17.5894	-0.5223		Y
ENSAPLG00020001812	1	42996184	43088347	0.3291	7.3843	0.6562		Y
ENSAPLG00020001782	1	144051859	144106183	0.3147	29.2827	0.0342		Y
ENSAPLG00020001764	1	181078809	181202170	0.4031	10.2478	0.6462		Y
ENSAPLG00020001732	1	42807504	42898294	0.3343	24.0926	0.6048		Y
ENSAPLG00020001506	9	16614991	16658014	0.4086	0	0.8876		Y
ENSAPLG00020001496	9	16603855	16613066	0.4607	0	0.8876		Y
ENSAPLG00020001488	5	28819539	28841810	0.3131		0.9488		Y
ENSAPLG00020001434	3	4355044	4390548	0.337	14.8768	0.2396		Y
ENSAPLG00020001426	6	12457112	12511892	0.3656	55.6565	0.6508		Y
ENSAPLG00020001418	1	41663378	41935230	0.2309	26.3907	0.7381		Y
ENSAPLG00020001417	3	4345394	4347663	0.3682	0	0.6753		Y
ENSAPLG00020001412	1	9298333	9499135	0.2738	13.4905	0.8144		Y
ENSAPLG00020001403	3	4310348	4310937	0.3682	9.5921	0.3151		Y
ENSAPLG00020001402	5	28737564	28793794	0.5282	41.3557	0.5303		Y
ENSAPLG00020001396	3	4310241	4317525	0.3682	9.5921	0.3151		Y
ENSAPLG00020001330	2	128351780	128457991	0.2819	9.3291	0.7843		Y
ENSAPLG00020001324	5	28287358	28336225	0.3871	3.4908	0.9313		Y
ENSAPLG00020001316	5	28283133	28284164	0.3871	0	0.9052		Y
ENSAPLG00020001306	5	28243165	28272356	0.3871	6.1916	0.8889		Y
ENSAPLG00020001261	8	10898921	10970095	0.2961	113.351	0.861		Y
ENSAPLG00020001244	7	32076704	32133099	0.3258	9.2245	0.6105		Y
ENSAPLG00020001231	1	126943379	126957100	0.3523	78.1885	0.3917		Y
ENSAPLG00020001228	3	3324064	3597185	0.2508	36.6502	0.7559		Y
ENSAPLG00020001206	2	157067974	157130475	0.2505	7.2573	0.843		Y
ENSAPLG00020001204	1	126860384	126943891	0.3523	78.1885	0.6431		Y
ENSAPLG00020001188	1	40563629	40663427	0.184	35.6827	0.6785		Y
ENSAPLG00020001141	7	31479409	31494138	0.3492	7.1613	0.492		Y
ENSAPLG00020001088	2	76245704	76254215	0.3557	0	0.7016		Y
ENSAPLG00020000997	9	16285697	16302803	0.3419	15.6795	0.1191		Y
ENSAPLG00020000985	9	16272741	16280271	0.3419	15.6795	0.2719		Y
ENSAPLG00020000962	4	27955263	28011552	0.3194	38.2127	0.3787		Y
ENSAPLG00020000961	1	108411442	108445603	0.255	11.6779	0.791		Y
ENSAPLG00020000906	1	6542616	6915571	0.4425	82.3891	0.537		Y
ENSAPLG00020000876	4	27946921	27953965	0.3194	19.5483	0.298		Y
ENSAPLG00020000869	1	106566295	106849182	0.229	26.9177	0.809		Y
ENSAPLG00020000866	2	125848455	126100404	0.293	29.0281	0.8023		Y
ENSAPLG00020000860	4	27883603	27939529	0.3213	1.3933	0.7363		Y
ENSAPLG00020000844	2	125531188	125693108	0.2368	8.9841	0.7332		Y
ENSAPLG00020000842	1	105377195	105431736	0.298	13.8938	0.8302		Y
ENSAPLG00020000815	5	30634849	30658976	0.2997	23.1133	0.6782		Y
ENSAPLG00020000809	2	156517049	156522072	0.4174	0	0.6788		Y
ENSAPLG00020000801	1	105109248	105142187	0.4072	11.0127	0.5626		Y
ENSAPLG00020000768	2	82805931	82811929	0.3246	11.5267	0.4626		Y
ENSAPLG00020000767	2	156341255	156341506	0.4282	19.1429	0.5616		Y
ENSAPLG00020000742	1	104076496	104079954	0.4891	0	0.7135		Y
ENSAPLG00020000729	2	156340261	156374773	0.4397	19.1429	0.6498		Y
ENSAPLG00020000684	1	125581633	125613723	0.2578	12.8098	0.907		Y
ENSAPLG00020000647	4	26589896	26593678	0.3792	0	0.7592		Y
ENSAPLG00020000642	2	142402825	142457764	0.3603	8.9201	0.488		Y
ENSAPLG00020000628	2	142366598	142618411	0.3603	14.897	0.5879		Y
ENSAPLG00020000610	2	82380737	82559806	0.2471	9.8758	0.838		Y
ENSAPLG00020000602	2	141919517	142184442	0.2717	8.0726	0.7517		Y
ENSAPLG00020000589	1	4979021	5029180	0.27	9.8437	0.7178		Y
ENSAPLG00020000525	2	70695495	70919578	0.2576	16.4505	0.883		Y
ENSAPLG00020000494	5	33106674	33123982	0.4353	1.0412	0.6698		Y
ENSAPLG00020000478	5	33086408	33100274	0.4353	4.169	0.7372		Y
ENSAPLG00020000453	2	13478326	13596409	0.231	10.5966	0.7957		Y
ENSAPLG00020000360	1	134520554	134521645	0.4175	0	0.7638		Y
ENSAPLG00020000347	1	133856347	134004160	0.3203	25.2963	0.461		Y
ENSAPLG00020000320	2	154896522	155090957	0.2629	34.623	0.9563		Y
ENSAPLG00020000314	3	383486	386245	0.4077	9.8505	0.0727		Y
ENSAPLG00020000307	3	381761	382750	0.4077	9.8505	0.0727		Y
ENSAPLG00020000250	5	29142527	29214357	0.2695	15.4685	0.7989		Y
ENSAPLG00020000242	1	131891225	132031779	0.1883	7.1625	0.7443		Y
ENSAPLG00020000229	2	153902005	154152527	0.2234	11.2635	0.7463		Y
ENSAPLG00020000216	3	75083381	75134798	0.2611	10.2294	0.7914		Y
ENSAPLG00020000186	5	37277360	37733729	0.261	26.3152	0.7777		Y
ENSAPLG00020000123	3	74647908	74662385	0.3162	0	0.6867		Y
ENSAPLG00020000104	2	153473102	153569215	0.3565	14.125	0.5752		Y
ENSAPLG00020000088	1	100613381	100783501	0.3987	71.3988	0.6635		Y
ENSAPLG00020000050	2	12354658	12363832	0.2717	93.8578	0.7951		Y
ENSAPLG00020000042	2	12342124	12350550	0.2717	93.8578	0.7951		Y
ENSAPLG00020000026	1	98221173	98242739	0.3286	0	0.8304		Y
ENSAPLG00020000013	1	77663818	78015398	0.4582	14.1494	0.5834		Y
ENSAPLG00020000012	1	234105	384254	0.3424	10.6912	0.1646		Y
ENSAPLG00020004193	27	4004264	4034653	0.3193	22.3273	-0.1817		Y
ENSAPLG00020004189	27	3995599	3998128	0.3193	8.9052	-3.9307		Y
ENSAPLG00020007891	25	1842733	1865012	0.3193	2.146	0.1084		Y
ENSAPLG00020007861	25	1834228	1836306	0.3193	7.8111	-0.5033		Y

## Sheet: Table S4
Table S4. The effect and number of variations in the gene body of selected genes in the mallard and Pekin duck population.
Variation type	Mallard population	Pekin duck population
Synonymous	16453	8251
Stop retained	5	3
Stop gained,splice region	2	2
Stop gained	45	42
Start lost	12	6
Splice region,synonymous	419	263
Splice region,non coding transcript exon	41	16
Splice region,intron ,non coding transcript	138	79
Splice region,intron	2496	1194
Splice donor,non coding transcript	5	1194
Splice donor	60	21
Splice acceptor	28	12
Non coding transcript exon	1518	892
Missense,splice region	165	48
Missense	4929	2385
Intron	1714262	937599
High effect	97	48

## Sheet: Table S5
Table S5. Selection and regulation characteristics of upstream selected genes.
Ensembl ID	Fst of gene upstream	Fst of gene downstream	Fst of gene body	Potential regulatory region	Length of potential regulatory region (bp)	Distance from regulatory region to TSS
ENSAPLG00020000012*#	0.371569	0.139404	0.189175
ENSAPLG00020000028*#	0.567973	0.206479	0.282486
ENSAPLG00020000050*#	0.458512	0.339059	0.255194	12365594-12366983	1390	-1762
ENSAPLG00020000088*#	0.454606	0.2828	0.280124	100612839-100614493	1655	0
ENSAPLG00020000168*#	0.36004	0.156012	0.162682	101708834-101709107	274	-811
ENSAPLG00020000216	0.590394	0.0481446	0.135289
ENSAPLG00020000307	0.490564	0.424303	0.138207
ENSAPLG00020000314*#	0.368763	0.475962	0.298926
ENSAPLG00020000315*#	0.373074	0.66784	0.274038	102869201-102869715	515	-1406
ENSAPLG00020000355*#	0.748039	0.443546	0.30677
ENSAPLG00020000360	0.606852	0.455378	0.0129576
ENSAPLG00020000412*#	0.36725	0.0897139	0.199856	119535283-119535721	439	-1380
ENSAPLG00020000454*#	0.473272	0.49423	0.473479	103790651-103790943	293	-1236
ENSAPLG00020000478*#	0.392602	0.235412	0.226286	33102024-33102231	208	-1750
ENSAPLG00020000494*#	0.455037	0.408982	0.383322	33105841-33107321	1481	0
ENSAPLG00020000647*#	0.439023	0.271479	0.298388	26586825-26588330	1506	-1566
ENSAPLG00020000684*#	0.345301	0.160004	0.188575	125612225-125612659	435	1064
ENSAPLG00020000719*#	0.553719	0.430631	0.345524	103900767-103901371	605	1651
ENSAPLG00020000742*#	0.741956	0.49824	0.440639	104078524-104078830	307	1124
ENSAPLG00020000749*#	0.422657	0.491009	0.305858	104379941-104380957	1017	1577
ENSAPLG00020000753*#	0.506029	0.155022	0.110853	191846997-191848211	1215	579
ENSAPLG00020000761*#	0.363866	0.148684	0.2162	82808807-82809009	203	-1992
ENSAPLG00020000771*#	0.430475	0.427376	0.257793	82858601-82858821	221	1754
ENSAPLG00020000774*#	0.533824	0.566312	0.372504	156436618-156436834	217	-1330
ENSAPLG00020000789*#	0.642269	0.354039	0.390331	156451703-156451976	274	1888
ENSAPLG00020000803*#	0.370348	0.552668	0.355903	156487694-156488943	1250	0
ENSAPLG00020000809*#	0.345193	0.573438	0.307036	156523932-156524236	305	-1860
ENSAPLG00020000857	0.41831	0.432625		105804693-105805489	797	1574
ENSAPLG00020001074*#	0.534959	0.261864	0.289682	76236727-76236935	209	192
ENSAPLG00020001088	0.344701	0.0656055	0.118267	76256265-76256487	223	-1370
ENSAPLG00020001141*#	0.388778	0.496876	0.30099	31492524-31492734	211	1404
ENSAPLG00020001261*#	0.402032	0.096845	0.165611	10898571-10899266	696	0
ENSAPLG00020001306*#	0.38815	0.480574	0.287299	28241841-28242094	254	-1071
ENSAPLG00020001324	0.349088	0.315815	0.202611
ENSAPLG00020001395*#	0.349672	0.0578776	0.212302	16529814-16531357	1544	0
ENSAPLG00020001396*#	0.491507	0.313423	0.27121	4314998-4315873	876	1652
ENSAPLG00020001417*#	0.433197	0.348966	0.317098	4345083-4345282	200	-112
ENSAPLG00020001697*#	0.342248	0.178298	0.214314	12776080-12777993	1914	0
ENSAPLG00020001705*#	0.504141		0.28714
ENSAPLG00020001765*#	0.405277	0.416031	0.18099
ENSAPLG00020001808*#	0.573987	0.181906	0.216873	144112859-144113200	342	0
ENSAPLG00020001922*#	0.529572	0.333353	0.423549	111667859-111670753	2895	0
ENSAPLG00020001925*	0.48078	0.458224	0.334395	111865384-111866738	1355	1905
ENSAPLG00020002588*#	0.424026	0.446076	0.335852	2657265-2657885	621	0
ENSAPLG00020002667*#	0.519523	0.269258	0.298339	158559987-158560282	296	4
ENSAPLG00020002814*#	0.357074	0.866344	0.260033	240657-241189	533	1308
ENSAPLG00020002831*#	0.766999	0.15665	0.387103	243670-243888	219	-1711
ENSAPLG00020002843*#	0.550257	0.663205	0.564832	255513-255795	283	1716
ENSAPLG00020002856*#	0.716277	0.677719	0.431707	259425-259812	388	659
ENSAPLG00020002865*#	0.576556	0.20132	0.484718	266474-268128	1655	0
ENSAPLG00020002888*#	0.655542	0.71121	0.429359	268938-270003	1066	1282
ENSAPLG00020002890	0.919033	0.200699
ENSAPLG00020002927*	0.383848	0	0.214911	193283825-193284024	200	1831
ENSAPLG00020002952*#	0.828306	0.864218	0.429517	384059-384777	719	-1447
ENSAPLG00020002970*#	0.652047	0.400888	0.468122	407482-408766	1285	0
ENSAPLG00020002980*#	0.365026	0.748693	0.34537	413196-413985	790	527
ENSAPLG00020002985	0.449422	0.358354	0.295395
ENSAPLG00020002987*#	0.684297	0.366496	0.474543	436643-437597	955	-1953
ENSAPLG00020003008*#	0.350073	0.243423	0.223403	193353143-193353378	236	-312
ENSAPLG00020003009*#	0.400399	0.447572	0.324878	2664849-2665603	755	-1480
ENSAPLG00020003012*#	0.463156	0.289378	0.184204	504628-505459	832	0
ENSAPLG00020003013*#	0.375423	0.35242	0.371903	106546313-106546655	343	-1683
ENSAPLG00020003021*#	0.380313	0.070059	0.126445	15841778-15843525	1748	0
ENSAPLG00020003059	0.454027	0.370819		983624-983950	327	1388
ENSAPLG00020003068*#	0.409787	0.524287	0.3381	2698917-2699307	391	938
ENSAPLG00020003214*#	0.566385	0.195221	0.184156	17020052-17020659	608	0
ENSAPLG00020003332*#	0.40639	0.244038	0.309191	2801512-2801832	321	-419
ENSAPLG00020003576*#	0.361151	0.409113	0.290969	756513-757198	686	0
ENSAPLG00020003583*#	0.461595	0.151818	0.263216	21567016-21567475	460	-1730
ENSAPLG00020003659*#	0.425787	0.36103	0.198375	21929273-21931135	1863	-1254
ENSAPLG00020003768*#	0.421595	0.315823	0.22015
ENSAPLG00020003825*#	0.390021	0.270432	0.295208	22136224-22137429	1206	0
ENSAPLG00020003905*#	0.418017	0.21946	0.253373	43661428-43663094	1667	0
ENSAPLG00020003938*#	0.477895	0.220426	0.158359	43703042-43704153	1112	356
ENSAPLG00020004008*#	0.425446	0.352543	0.0823958	45066765-45067405	641	0
ENSAPLG00020004011*	0.344642	0.494589	0.585938	45068525-45069359	835	0
ENSAPLG00020004017*#	0.579257	0.47273	0.146684	45072192-45072417	226	1190
ENSAPLG00020004022*#	0.479681	0.492064	0.319818	45093350-45093963	614	1413
ENSAPLG00020004094*#	0.418702	0.465724	0.239468	33275689-33276214	526	1979
ENSAPLG00020004189*#	0.299264	0.164652	0.2366	3993731-3994489	759	-1110
ENSAPLG00020004193*	0.832396	0.0950549	0.204526	4004148-4004384	237	0
ENSAPLG00020004229*#	0.352745	0.291959	0.244091	1587679-1587995	317	-1279
ENSAPLG00020004270*#	0.407334	0.200539	0.247931	33769832-33770142	311	-1154
ENSAPLG00020004285*#	0.344447		0.246892	33782168-33782589	422	-1928
ENSAPLG00020004333*#	0.56322	0.520053	0.267543	33862371-33862711	341	-1463
ENSAPLG00020004430*#	0.382272	0.397416	0.294669	33910206-33912076	1871	0
ENSAPLG00020004445*#	0.390222	0.186067	0.246835	33924757-33926983	2227	-817
ENSAPLG00020004578*#	0.398885	0.341857	0.140773	44868737-44869783	1047	0
ENSAPLG00020004606*#	0.451363	0.326484	0.256982	44901118-44901558	441	-1100
ENSAPLG00020004700*#	0.410179	0.380027	0.517561	81279396-81282867	3472	0
ENSAPLG00020004724*#	0.426686	0.473049	0.278301	81451114-81451939	826	-1550
ENSAPLG00020004769*#	0.358215	0.145018	0.137105	81508688-81508895	208	-511
ENSAPLG00020004780*#	0.562051	0.251697	0.35907	34394381-34394750	370	-1442
ENSAPLG00020004790*#	0.612078	0.424266	0.345274	34398162-34398372	211	1062
ENSAPLG00020004798*#	0.456405	0.316209	0.364134	34426932-34428185	1254	0
ENSAPLG00020004804*#	0.42269	0.370575	0.276885	34482019-34482832	814	1444
ENSAPLG00020004805*#	0.357248	0.352422	0.258778	81653616-81653908	293	-278
ENSAPLG00020004855*#	0.459734	0.0445223	0.212307	111943178-111943715	538	1618
ENSAPLG00020004864*#	0.496476	0.377185	0.373551	112007621-112008426	806	1329
ENSAPLG00020004985*#	0.392323	0.553355	0.34688	21120136-21120374	239	227
ENSAPLG00020005113*#	0.447975	0.526383	0.289344	48021490-48022913	1424	0
ENSAPLG00020005149*#	0.442003	0.404077	0.259444	48042038-48043623	1586	-1274
ENSAPLG00020005260*#	0.429854	0.453882	0.341177	19132499-19134318	1820	0
ENSAPLG00020005267*#	0.431677	0.477284	0.281973	16727063-16728843	1781	0
ENSAPLG00020005279*#	0.348099	0.409737	0.277806	19152641-19154199	1559	0
ENSAPLG00020005367*#	0.458381	0.234128	0.200658	19361844-19363562	1719	-283
ENSAPLG00020005407*#	0.53763	0.262083	0.232285	112199644-112200121	478	1778
ENSAPLG00020005418	0.472644	0.258016	0.304881
ENSAPLG00020005602*#	0.432973	0.394077	0.329996	82563926-82564297	372	0
ENSAPLG00020005673*#	0.42078	0.252643	0.251626	6439407-6440006	600	1319
ENSAPLG00020005687*#	0.352282	0.388096	0.323468	12145731-12146002	272	1333
ENSAPLG00020005703*#	0.348753	0.249566	0.208745	6442799-6443706	908	-1417
ENSAPLG00020005860*#	0.376012	0.4957	0.290149	6601354-6601760	407	-827
ENSAPLG00020005866*#	0.494264	0.094248	0.389649	71280836-71281654	819	0
ENSAPLG00020005888*#	0.470643	0.176591	0.321593	71413323-71414346	1024	0
ENSAPLG00020005922*#	0.375267	0.422852	0.270299	71434472-71435029	558	-1594
ENSAPLG00020005984*#	0.370727	0.123816	0.264694	20185919-20187294	1376	0
ENSAPLG00020006282	0.648506	0.574898	0.301332	73276159-73277560	1402	0
ENSAPLG00020006300*#	0.457946	0.0526255	0.231893	73563125-73564621	1497	234
ENSAPLG00020006384*#	0.348356		0.255554	7253071-7253704	634	-1891
ENSAPLG00020006388*#	0.397679	0.0730791	0.10391
ENSAPLG00020006445*#	0.450225	0.21953	0.202675	7341632-7342306	675	1139
ENSAPLG00020006448	0.39396	0.195173	0.220105	8341321-8343049	1729	-1687
ENSAPLG00020006492*#	0.371307	0.436451	0.204199	5661577-5663467	1891	-1286
ENSAPLG00020006494*#	0.355977	0.217715	0.0787814	49229152-49229636	485	1888
ENSAPLG00020006691*#	0.492843	0.498461	0.29683	10333565-10334411	847	1964
ENSAPLG00020006699*#	0.507085	0.465345	0.350711	10358989-10361115	2127	-999
ENSAPLG00020006727	0.590659	0.630879	0.435757	21632334-21633022	689	-646
ENSAPLG00020006738*#	0.354518	0.49163	0.291317
ENSAPLG00020006749*#	0.407244	0.380242	0.389108	21824561-21824861	301	1388
ENSAPLG00020006762*#	0.622207	0.511187	0.398648	21865741-21866232	492	770
ENSAPLG00020006777*#	0.531281	0.133432	0.293013	75204530-75205933	1404	-1891
ENSAPLG00020006788*#	0.483325	0.558304	0.350865	21900254-21900833	580	-1180
ENSAPLG00020006821*#	0.541414			75390650-75391026	377	1458
ENSAPLG00020006832*#	0.345	0.332392	0.268618	59706340-59707703	1364	0
ENSAPLG00020007052*#	0.502559	0.126495	0.117559	31493838-31495649	1812	-1193
ENSAPLG00020007152*#	0.431699	0.207733	0.24562	56969127-56972214	3088	0
ENSAPLG00020007163*#	0.596335	0.456661	0.396258	75864869-75865442	574	-1328
ENSAPLG00020007187*#	0.374614	0.315553	0.232987	58459860-58460301	442	616
ENSAPLG00020007195*#	0.470855	0.539621	0.257239	19946852-19947182	331	-1512
ENSAPLG00020007237*#	0.419105	0.200591	0.307196	60040909-60043004	2096	0
ENSAPLG00020007300*#	0.615459	0.354433	0.398125	76212980-76213383	404	-483
ENSAPLG00020007457*#	0.384467	0.222868	0.222959
ENSAPLG00020007639*#	0.40032	0.0786308	0.123799	83456543-83457629	1087	0
ENSAPLG00020007677*#	0.366046	0.315338	0.607235
ENSAPLG00020007737*#	0.371518	0.350711	0.212298	10073780-10074616	837	878
ENSAPLG00020007861*#	0.48994	0.373428	0.329648
ENSAPLG00020007891*#	0.353056	0.22555	0.262199	1841668-1841996	329	-737
ENSAPLG00020008096*#	0.422844	0.382524	0.247251
ENSAPLG00020008338	0.429203	0.41419	0.472287	99467796-99468006	211	1870
ENSAPLG00020008347	0.484237	0.585905	0.35589	99794336-99796748	2413	0
ENSAPLG00020008359*#	0.417171	0.282388	0.288271
ENSAPLG00020008653*#	0.498176	0.236813	0.300261	65434298-65434813	516	-1610
ENSAPLG00020008784*#	0.391927	0.271006	0.140997	146530409-146530628	220	1831
ENSAPLG00020008828*#	0.444582	0.430185	0.334547	65478631-65479860	1230	0
ENSAPLG00020008836*#	0.356492	0.445652	0.307081	65489029-65490202	1174	-1461
ENSAPLG00020008844*#	0.611252	0.45403	0.315716	65501055-65503284	2230	0
ENSAPLG00020008860*#	0.383031	0.34779	0.262299	55555485-55557152	1668	0
ENSAPLG00020008868*#	0.438217	0.327672	0.218677	55578999-55580322	1324	36
ENSAPLG00020009054*#	0.404658		0.138828	147944119-147946319	2201	0
ENSAPLG00020009091*#	0.378431	0.324943	0.185467	141611-142260	650	1087
ENSAPLG00020009179*#	0.342154	0.331329	0.246795
ENSAPLG00020009186*#	0.398571	0.329758	0.276096	572442-574147	1706	0
ENSAPLG00020009224*#	0.370897	0.356027	0.305624	66642382-66642586	205	1941
ENSAPLG00020009236*#	0.548535	0.497588	0.341986	66659336-66660732	1397	0
ENSAPLG00020009256*#	0.589483	0.478783	0.346022	66698747-66699032	286	1191
ENSAPLG00020009302*#	0.484865	0.445064	0.261067	148236317-148236719	403	-1888
ENSAPLG00020009559*#	0.360916	0.324694	0.228279	87528960-87529246	287	-1120
ENSAPLG00020009865*#	0.408363	0.213422	0.238837	153001419-153002012	594	0
ENSAPLG00020009931*#	0.358905	0.587513	0.335016	88290463-88290912	450	-1655
ENSAPLG00020009955*#	0.397052	0.360325	0.289073
ENSAPLG00020009995	0.576735	0.174943	0.265494	46159210-46159872	663	1699
ENSAPLG00020010042*#	0.390427	0.436766	0.25067	88302409-88302980	572	1433
ENSAPLG00020010067	0.477172	0.227045	0.2602	15189684-15190315	632	1184
ENSAPLG00020010069*#	0.343505	0.457944	0.261926	15206875-15207110	236	-1456
ENSAPLG00020010113*#	0.556173	0.538607	0.389538	16721344-16721721	378	1436
ENSAPLG00020010115*#	0.509428	0.143202	0.113554	16737240-16737663	424	-1251
ENSAPLG00020010186*#	0.514172	0.397268	0.348184	3606556-3606938	383	1898
ENSAPLG00020010290*#	0.354187	0.513307	0.306202	8050757-8051629	873	1192
ENSAPLG00020010435*#	0.363904	0.203787	0.248297	10808198-10808614	417	1234
ENSAPLG00020010639*#	0.611669	0.138412	0.311424	15219027-15219955	929	-436
ENSAPLG00020010643*#	0.55051	0.132947	0.266161	15430719-15430988	270	-1974
ENSAPLG00020010685*#	0.387755	0.381883	0.316941	11140798-11143050	2253	0
ENSAPLG00020010765*#	0.397693	0.30006	0.243941	3305007-3305411	405	-375
ENSAPLG00020010842*#	0.412673	0.199092	0.158238	37239483-37241252	1770	0
ENSAPLG00020010845*#	0.377861	0.392425	0.24008	37250002-37250283	282	-1018
ENSAPLG00020011011*#	0.379143	0.330836	0.217771	46259754-46261952	2199	249
ENSAPLG00020011118*#	0.444155	0.491411	0.285857	115481833-115483684	1852	0
ENSAPLG00020011122*#	0.438618	0.375041	0.249261	115554017-115555297	1281	0
ENSAPLG00020011130*#	0.357204	0.513099	0.41066	115561328-115561848	521	1211
ENSAPLG00020011133*#	0.465309	0.543745	0.375916
ENSAPLG00020011144*#	0.416942	0.580191	0.352327	115629728-115630823	1096	0
ENSAPLG00020011271*#	0.42035	0.340236	0.228384	11425612-11427553	1942	0
ENSAPLG00020011548*#	0.418116	0.438554	0.312764
ENSAPLG00020011549*#	0.575441	0.661863	0.285929	121250195-121251023	829	0
ENSAPLG00020011571*#	0.484085	0.301012	0.224228	93049302-93049704	403	-1447
ENSAPLG00020011579	0.420615	0.115263	0.199045	122089259-122089582	324	-1984
ENSAPLG00020011817	0.531627		0.234082	893670-893895	226	1374
ENSAPLG00020011917*#	0.371937	0.182364	0.267588	19568574-19568858	285	0
ENSAPLG00020011960*#	0.48334	0.239164	0.250698	93103761-93104473	713	0
ENSAPLG00020011974*	0.481577	0.432435	0.282917	10683726-10684084	359	-1450
ENSAPLG00020011979*#	0.431305	0.191914	0.252216	10878416-10878671	256	-1713
ENSAPLG00020011983*#	0.527846	0.384587	0.350726	122298526-122299247	722	-1682
ENSAPLG00020011988*	0.40255	0.207347	0.299879
ENSAPLG00020011994*#	0.53899	0.0851396	0.180312	122368303-122370221	1919	0
ENSAPLG00020012069*	0.474074	0.234332	0.252034
ENSAPLG00020012268	0.391062	0.39697	0.403522	160298271-160298890	620	-1561
ENSAPLG00020012396*#	0.619158	0.319021	0.233072	7515328-7515816	489	-1057
ENSAPLG00020012679*#	0.508536	0.362096	0.199528	44896710-44897034	325	-1020
ENSAPLG00020012691*#	0.69039	0.101207	0.146499	45062768-45064622	1855	0
ENSAPLG00020012748*#	0.361265	0.242403	0.212737	68494419-68495478	1060	0
ENSAPLG00020012752*#	0.392696	0.378663	0.398166	80560247-80561881	1635	0
ENSAPLG00020012904*#	0.464137	0.173971	0.219233	26099593-26101130	1538	0
ENSAPLG00020012911*#	0.387973	0.162219	0.226727	3747642-3748439	798	-1959
ENSAPLG00020012919	0.348633	0.307758	0.252729
ENSAPLG00020012948*#	0.451187	0.249249	0.22524
ENSAPLG00020012964*#	0.379437	0.285578	0.312243	4009147-4009465	319	-1387
ENSAPLG00020012968*#	0.44028	0.290543	0.309508	4056172-4057666	1495	0
ENSAPLG00020013106*#	0.46641	0.298537	0.275493	4470052-4471389	1338	0
ENSAPLG00020013272*#	0.363896	0.341015	0.215952	364599-364922	324	1779
ENSAPLG00020013320*#	0.460381	0.300002	0.269393	17246696-17248601	1906	0
ENSAPLG00020013474	0.555671	0.427183	0.282383	19226425-19227321	897	-1059
ENSAPLG00020013492*#	0.365027	0.377767	0.25448	71641674-71642735	1062	0
ENSAPLG00020013559*#	0.540351	0.163036	0.217043	20071146-20071664	519	-1597
ENSAPLG00020013562*#	0.669936	0.65309	0.308095	20085841-20086128	288	-1228
ENSAPLG00020013564*#	0.532012	0.236232	0.382969	20136227-20137878	1652	-850
ENSAPLG00020013568*#	0.429421	0.345981	0.335811	20176984-20179361	2378	0
ENSAPLG00020013580*#	0.459092	0.621501	0.23894	20183013-20184220	1208	0
ENSAPLG00020013642*#	0.498339	0.469348	0.289514	904601-905091	491	-329
ENSAPLG00020013647*#	0.357344	0.399393	0.195677	916542-917832	1291	1284
ENSAPLG00020013649*#	0.690076	0.380798	0.278018	929882-930130	249	1711
ENSAPLG00020013650*#	0.696538	0.606904	0.261656	934007-934510	504	1584
ENSAPLG00020013652*#	0.38662	0.679393	0.208008	957357-957903	547	1366
ENSAPLG00020013667*#	0.371926	0.592054	0.526268	974167-975120	954	65
ENSAPLG00020013671*#	0.582442	0.613912	0.286501	975417-976020	604	0
ENSAPLG00020013672*#	0.662721	0.361511	0.385212	20801957-20803115	1159	-1652
ENSAPLG00020013674*#	0.642202	0.600573	0.491045	980177-980712	536	693
ENSAPLG00020013677*#	0.575452	0.378795	0.536513	982092-983796	1705	0
ENSAPLG00020013682*#	0.446065	0.640454	0.245249	987567-987860	294	623
ENSAPLG00020013694*#	0.359263	0.183565	0.265296
ENSAPLG00020013743*#	0.46726	0.372402	0.313318	17824189-17824482	294	1193
ENSAPLG00020013917*#	0.481938	0.141294	0.265045
ENSAPLG00020014039*#	0.401389	0.408011	0.27349	81050407-81050658	252	-1326
ENSAPLG00020014225*#	0.394212	0.205776	0.274818	1372017-1372618	602	1617
ENSAPLG00020014226*#	0.376787	0.286736	0.284423	1621458-1623336	1879	0
ENSAPLG00020014281*#	0.418295	0.440951	0.206109	22325754-22326661	908	-229
ENSAPLG00020014295*#	0.38978	0.148889	0.229964	22907781-22908231	451	1885
ENSAPLG00020014299*#	0.821771	0.847352	0.273581	23175691-23175939	249	1790
ENSAPLG00020014301*#	0.546746	0.348306	0.308505
ENSAPLG00020014314*#	0.371422	0.597997	0.32282	24641563-24643176	1614	0
ENSAPLG00020014322*#	0.502667	0.250028	0.226036	24690934-24692603	1670	0
ENSAPLG00020014331*#	0.577184	0.576375	0.283603	25350055-25350467	413	-25
ENSAPLG00020014333*#	0.57969	0.325318	0.249943	25654964-25655239	276	-1482
ENSAPLG00020014336*#	0.531169	0.475526	0.288843	25792729-25794492	1764	0
ENSAPLG00020014405*#	0.494085	0.367331	0.143481	28506974-28508414	1441	0
ENSAPLG00020014556*#	0.425035	0.332337	0.206894	7075812-7076232	421	1223
ENSAPLG00020014558*#	0.48399	0.404121	0.204664	7110540-7111692	1153	1244
ENSAPLG00020014580*#	0.437658	0.311222	0.23997	7406588-7407126	539	1554
ENSAPLG00020014583*#	0.530304	0.400197	0.306242	7513872-7515955	2084	0
ENSAPLG00020014666*#	0.427075	0.140266	0.26577	28608422-28610165	1744	0
ENSAPLG00020014672*#	0.410264	0.351892	0.256805	28672913-28673339	427	-680
ENSAPLG00020015226*#	0.375929	0.306373	0.430994	8263250-8263640	391	581
ENSAPLG00020015298*	0.511774	0.442545	0.258332	845268-845534	267	-1076
ENSAPLG00020015299*#	0.494845	0.43723	0.299745	869204-871719	2516	0
ENSAPLG00020015300*#	0.402768	0.354761	0.319399	901770-902259	490	-506
ENSAPLG00020015446*#	0.477194	0.301059	0.14401	17796147-17797894	1748	0
ENSAPLG00020015449*#	0.478482	0.165035	0.188396
ENSAPLG00020015472*#	0.34865	0.104613	0.327925	5762006-5762486	481	-1462
ENSAPLG00020015863*#	0.452043	0.290566	0.183999	17386155-17387337	1183	0
ENSAPLG00020015867*#	0.368753	0	0.204657	20299852-20300137	286	1067
ENSAPLG00020016089*#	0.463437	0.569901	0.336307	8395039-8397641	2603	0
ENSAPLG00020016271*#	0.401789	0.324573	0.229039	1191392-1192347	956	1572
ENSAPLG00020016272*	0.382448	0.534425	0.406184	1194500-1195031	532	0
ENSAPLG00020016273*	0.415563	0.534425	0.525621
ENSAPLG00020016526	0.369978	0.331413	0.351314	128374405-128375456	1052	-1232
ENSAPLG00020016531*#	0.411322	0.350054	0.296525	128503944-128506460	2517	0
ENSAPLG00020016535*#	0.348113	0.459011	0.347757
ENSAPLG00020016554*#	0.354372	0.270651	0.257814	128786073-128786643	571	-1731
ENSAPLG00020016596*#	0.355154	0.2579	0.267797	9920410-9921341	932	1238
ENSAPLG00020016605*#	0.403931	0.260686	0.215446	7956318-7958705	2388	0
ENSAPLG00020016606*#	0.373024	0.345468	0.331787
ENSAPLG00020017033*#	0.421946	0.257622	0.223849
ENSAPLG00020017037	0.371916	0.394718	0.469341	5919281-5919490	210	-1621
ENSAPLG00020017039*#	0.372344	0.489403	0.250836	5934925-5935131	207	299
ENSAPLG00020017041*#	0.353492	0.349926	0.209391	5946600-5946992	393	1911
ENSAPLG00020017042*#	0.456265	0.161384	0.235622	5951595-5951979	385	1868
ENSAPLG00020017335*#	0.527762	0.391072	0.278887
ENSAPLG00020017337*#	0.363129	0.375587	0.27462	16520695-16521004	310	-1202
ENSAPLG00020017422*#	0.486834	0.450672	0.110756	13613958-13616116	2159	-206
ENSAPLG00020017423*#	0.405393	0.272676	0.249808
ENSAPLG00020017436*#	0.457736	0.224448	0.250933	13709536-13709950	415	-799
ENSAPLG00020017602*#	0.413377	0.383965	0.310566	9970376-9970820	445	-882
ENSAPLG00020017611	0.472156	0.126231	0.160853	3861174-3861888	715	0
ENSAPLG00020017696*#	0.348844	0.512823	0.354034
ENSAPLG00020017698*#	0.519313	0.350768	0.324131	12037789-12039243	1455	0
ENSAPLG00020017699*#	0.561882	0.384085	0.296634
ENSAPLG00020017717	0.520145	0.45271	0.384509	12679173-12679559	387	-1516
ENSAPLG00020017718*#	0.682435	0.779662	0.432401	12676737-12678121	1385	0
ENSAPLG00020017720*#	0.510598	0.538567	0.424323	12789856-12791654	1799	1654
ENSAPLG00020017721	0.514022	0.477889
ENSAPLG00020017744*#	0.502635	0.488206	0.344446	13169329-13169534	206	0
ENSAPLG00020017747*#	0.457073	0.481601	0.304722	13206274-13206919	646	1162
ENSAPLG00020017748*#	0.48246	0.375396	0.290648	13225850-13227323	1474	0
ENSAPLG00020018420*#	0.548571	0.43085	0.359401	6804933-6806033	1101	0
*:Genes located in the "A" compartment region in Mallard genome.
#:Genes were highly and differentially expressed in domestic trait-related tissues.

## Sheet: Table S6
Table S6. Summary of ATAC-Seq data mapped to the mallard reference genome.
Sample ID	Total Reads	Mapped Reads*	Usable Reads*	Percentage of Usable Reads (%)	Narrow peaks	IDR Peaks
P5_1	104961059	103661420	77962449	74.2775	145176	78131(59.7%)
P5_2	112178299	110706586	82789280	73.8015	152376
F5_1	68177226	67416990	53968280	79.1588	115877	63364(60.8%)
F5_3	79307483	78436887	59803034	75.4065	123108
F3-1	372051112	364986658	210569067	56.5968	183902	112285(66.5%)
F3-2	334521941	328382385	185645152	55.4957	180472
F0-1	351691908	347915041	172643710	49.0895	128241	21124(20.6%)
F0-2	337718100	308542845	152977298	45.2973	185942
P3-1	320879979	307244967	208785304	65.0665	200039	121712(65.6%)
P3-2	325312531	298365741	203294554	62.4921	200697
P0-1	322980999	317603281	199954083	61.9089	190631	112382(64.6%)
P0-2	336407765	327767256	208058155	61.847	187054
*Mapped reads: total number of read minus number of unaligned read;
*Usable reads: number of mapped read minus number of low mapping quality, duplicate and mitochondrial reads.

## Sheet: Table S7
Table S7. Summary of Hi-C data mapped to the mallard reference genome.
Terms	Pekin duck (Percentage)	Mallard (Percentage)
Total pairs processed	419619408(100%)	463157521(100.0%)
Unmapped pairs	61005515(14.53%)	78516077(16.952%)
Low qual pairs	45903796(10.939%)	25599763(5.527%)
Unique paired alignments	28641867(6.826%)	19961165(4.31%)
Multiple pairs alignments	0	0
Pairs with singleton	284068230(67.697%)	339080516(73.211%)
Low qual singleton	0	0
Unique singleton alignments	0	0
Multiple singleton alignments	0	0
Reported pairs	28641867(6.826%)	19961165(4.31%)

## Sheet: Table S8
Table S8. Genes located near the differential TAD boundaries between mallard and Pekin duck.
Ensembl ID	Chr	Start	End	TAD in Mallard geneome	TAD in Pekin duck genome
ENSAPLG00020012103	1	997976	1009076	1:750000-1000000	1:800000-1300000
ENSAPLG00020015874	1	21694670	21712859	1:21500000-21700000	1:21100000-42950000
ENSAPLG00020001902	1	43494392	43498629	1:42950000-43500000	1:43000000-49100000
ENSAPLG00020016695	1	50144784	50146773	1:49750000-50150000	1:49950000-55300000
ENSAPLG00020008327	1	55296913	55299339	1:55300000-55650000	1:49950000-55300000
ENSAPLG00020008333	1	55343292	55359905	1:55300000-55650000	1:55350000-63050000
ENSAPLG00020000529	1	55696598	55702259	1:55700000-56150000	1:55350000-63050000
ENSAPLG00020005749	1	84942269	84949404	1:84950000-95650000	1:63100000-105500000
ENSAPLG00020010973	1	118647717	118649160	1:109150000-118650000	1:105900000-156700000
ENSAPLG00020013851	1	165492834	165498035	1:158650000-165500000	1:162150000-169450000
ENSAPLG00020008078	1	187094713	187097018	1:181000000-187100000	1:181050000-188400000
ENSAPLG00020008238	1	188391160	188407926	1:188250000-188450000	1:181050000-188400000
ENSAPLG00020008283	1	188492556	188504156	1:188500000-195650000	1:188450000-199150000
ENSAPLG00020003328	1	195897119	195907727	1:195700000-195900000	1:188450000-199150000
ENSAPLG00020002665	1	205891418	205899342	1:201900000-206250000	1:205500000-205900000
ENSAPLG00020002728	1	205949135	205956888	1:201900000-206250000	1:205950000-206200000
ENSAPLG00020003129	1	206443613	206451028	1:206300000-206500000	1:206250000-206450000
ENSAPLG00020003148	1	206452427	206454166	1:206300000-206500000	1:206250000-206450000
ENSAPLG00020003321	1	206545498	206555298	1:206550000-206850000	1:206500000-207000000
ENSAPLG00020005111	1	206899641	206906904	1:206900000-207100000	1:206500000-207000000
ENSAPLG00020006004^	1	207000565	207002810	1:206900000-207100000	1:206500000-207000000
ENSAPLG00020006106	1	207049417	207051261	1:206900000-207100000	1:207050000-207300000
ENSAPLG00020006131	1	207100266	207102062	1:206900000-207100000	1:207050000-207300000
ENSAPLG00020009977	1	207293145	207310785	1:207150000-207600000	1:207050000-207300000
ENSAPLG00020009990	1	207351307	207352257	1:207150000-207600000	1:207350000-207600000
ENSAPLG00020010116	1	207598942	207601598	1:207150000-207600000	1:207350000-207600000
ENSAPLG00020008292	2	204383	204703	2:200000-550000	2:200000-500000
ENSAPLG00020008576	2	495038	499086	2:200000-550000	2:200000-500000
ENSAPLG00020008590	2	499603	507925	2:200000-550000	2:200000-500000
ENSAPLG00020008646	2	545144	548260	2:200000-550000	2:550000-1000000
ENSAPLG00020008651	2	547982	559299	2:200000-550000	2:550000-1000000
ENSAPLG00020012706	2	999741	1001949	2:600000-1000000	2:550000-1000000
ENSAPLG00020012721	2	1046257	1046562	2:1050000-1450000	2:1050000-1300000
ENSAPLG00020012725	2	1050625	1054811	2:1050000-1450000	2:1050000-1300000
ENSAPLG00020001494	2	1302569	1303469	2:1050000-1450000	2:1050000-1300000
ENSAPLG00020001814	2	21089488	21102366	2:21100000-31550000	2:10950000-22500000
ENSAPLG00020013360	2	34794677	34807555	2:34800000-35050000	2:31500000-38900000
ENSAPLG00020013785	2	47192342	47203646	2:46650000-47200000	2:38950000-79350000
ENSAPLG00020001840	2	79353603	79354336	2:79250000-86450000	2:38950000-79350000
ENSAPLG00020012011	2	108694743	108702956	2:108300000-108700000	2:86500000-126350000
ENSAPLG00020012048	2	110347914	110348651	2:110350000-110800000	2:86500000-126350000
ENSAPLG00020016818	2	111250589	111251979	2:111250000-111500000	2:86500000-126350000
ENSAPLG00020015695	2	121242638	121248933	2:120800000-121250000	2:86500000-126350000
ENSAPLG00020011410	2	137953064	137954293	2:135400000-139600000	2:131600000-137950000
ENSAPLG00020000664	2	142701776	142704262	2:142700000-142900000	2:141900000-145950000
ENSAPLG00020008404	2	145990140	146005819	2:146000000-146350000	2:146000000-146300000
ENSAPLG00020009684	2	150992644	150998408	2:151000000-151200000	2:149350000-156500000
ENSAPLG00020000816	2	156800309	156807412	2:156500000-156800000	2:156550000-156800000
ENSAPLG00020003713	2	160989872	161008273	2:159800000-161000000	2:158400000-161000000
ENSAPLG00020004739	2	161045546	161048729	2:161050000-161650000	2:161050000-161700000
ENSAPLG00020011651	2	161646024	161652266	2:161050000-161650000	2:161050000-161700000
ENSAPLG00020011680	2	161697617	161699439	2:161700000-161900000	2:161050000-161700000
ENSAPLG00020011682	2	161699493	161706981	2:161700000-161900000	2:161050000-161700000
ENSAPLG00020011825	2	161938485	161953024	2:161950000-162350000	2:161750000-162350000
ENSAPLG00020011944	2	162643174	162648546	2:162650000-162950000	2:162400000-162950000
ENSAPLG00020000056	2	162647393	162651761	2:162650000-162950000	2:162400000-162950000
ENSAPLG00020000266	3	201959	203472	3:50000-200000	3:50000-550000
ENSAPLG00020015587	3	1344281	1351443	3:1150000-1350000	3:1150000-1400000
ENSAPLG00020000539	3	8142509	8147545	3:8150000-8550000	3:8050000-17200000
ENSAPLG00020012709	3	22495571	22497556	3:22500000-22750000	3:17250000-23850000
ENSAPLG00020005820	3	34200006	34201642	3:33900000-34200000	3:28300000-36200000
ENSAPLG00020005871	3	35143865	35155137	3:35150000-35650000	3:28300000-36200000
ENSAPLG00020009887	3	37448239	37449481	3:37300000-37750000	3:37200000-37450000
ENSAPLG00020012454	3	39044082	39047000	3:39050000-39350000	3:39050000-39400000
ENSAPLG00020012628	3	43752457	43753308	3:43750000-44200000	3:41400000-45200000
ENSAPLG00020008143^	3	48550976	48556848	3:48550000-49050000	3:45250000-50850000
ENSAPLG00020012850	3	60846845	60857784	3:60400000-60850000	3:60450000-60850000
ENSAPLG00020013028	3	62187503	62202986	3:60900000-62750000	3:61800000-62200000
ENSAPLG00020013094	3	62547612	62551399	3:60900000-62750000	3:62250000-62550000
ENSAPLG00020013107	3	63741181	63760168	3:62800000-63750000	3:63700000-63950000
ENSAPLG00020012787	3	68996403	69012960	3:68900000-69200000	3:69000000-69200000
ENSAPLG00020013512	3	71693486	71705963	3:71450000-71700000	3:71700000-71900000
ENSAPLG00020004634	3	80051708	80052901	3:79350000-80100000	3:80050000-80400000
ENSAPLG00020004651	3	80141271	80152001	3:80150000-80350000	3:80050000-80400000
ENSAPLG00020017784	3	95447543	95453462	3:94800000-95750000	3:94800000-95450000
ENSAPLG00020005016	3	97990951	98006448	3:96100000-98850000	3:97350000-98000000
ENSAPLG00020008188	3	98850406	98851313	3:96100000-98850000	3:98850000-99050000
ENSAPLG00020008194	3	98850877	98856938	3:96100000-98850000	3:98850000-99050000
ENSAPLG00020009294	3	108242773	108258948	3:107750000-108250000	3:107450000-115650000
ENSAPLG00020017579	4	6890084	6909682	4:6800000-7050000	4:6900000-7300000
ENSAPLG00020000082	4	25053692	25055273	4:24600000-25050000	4:24750000-25050000
ENSAPLG00020000876	4	27946921	27953965	4:27900000-29600000	4:27950000-28650000
ENSAPLG00020003931	4	31041044	31050096	4:30050000-31550000	4:30350000-31050000
ENSAPLG00020004409	4	32003592	32005943	4:31600000-32000000	4:31750000-32000000
ENSAPLG00020004836	4	34995284	35003322	4:33550000-37350000	4:34700000-35000000
ENSAPLG00020002142	4	36000508	36001408	4:33550000-37350000	4:35400000-36000000
ENSAPLG00020002678	4	36849675	36856321	4:33550000-37350000	4:36050000-36850000
ENSAPLG00020004435	4	44792644	44799720	4:43800000-47350000	4:44400000-44800000
ENSAPLG00020004550	4	44850605	44851538	4:43800000-47350000	4:44850000-46000000
ENSAPLG00020004558	4	44852760	44853307	4:43800000-47350000	4:44850000-46000000
ENSAPLG00020011333	4	48600127	48606674	4:48350000-50300000	4:48600000-50250000
ENSAPLG00020004998	4	62596496	62613387	4:60500000-62600000	4:60450000-62600000
ENSAPLG00020005017	4	62596844	62598343	4:60500000-62600000	4:60450000-62600000
ENSAPLG00020005075	4	62649666	62656877	4:62650000-63100000	4:62650000-63050000
ENSAPLG00020005033	4	67493495	67499378	4:67050000-67500000	4:67250000-67500000
ENSAPLG00020003685	4	76694354	76714096	4:76200000-77250000	4:76200000-76700000
ENSAPLG00020011412	4	77344701	77347345	4:77300000-77650000	4:76750000-77350000
ENSAPLG00020011428^	4	77387409	77403249	4:77300000-77650000	4:77400000-77650000
ENSAPLG00020011461	5	1053463	1056307	5:1000000-1200000	5:1050000-1550000
ENSAPLG00020001007	5	4840017	4853554	5:4300000-5000000	5:4650000-4850000
ENSAPLG00020001714	5	5046222	5054976	5:5050000-5600000	5:4900000-5150000
ENSAPLG00020005114	5	10197695	10199047	5:10000000-10200000	5:10050000-11550000
ENSAPLG00020007030	5	14646805	14647878	5:14400000-14650000	5:14650000-14950000
ENSAPLG00020000336	5	32502006	32503265	5:31350000-33200000	5:31350000-32500000
ENSAPLG00020000393	5	32794014	32812389	5:31350000-33200000	5:32800000-33150000
ENSAPLG00020000534	5	33145436	33157209	5:31350000-33200000	5:32800000-33150000
ENSAPLG00020001284	5	34194386	34214197	5:33800000-34350000	5:33800000-34200000
ENSAPLG00020017661	5	45846621	45850473	5:45750000-47300000	5:45850000-46750000
ENSAPLG00020005689	5	48602136	48605351	5:48600000-49000000	5:48600000-49100000
ENSAPLG00020006869	5	49794142	49797267	5:49050000-49800000	5:49150000-49800000
ENSAPLG00020007080	5	53398884	53402765	5:53400000-54200000	5:53400000-54100000
ENSAPLG00020009270	5	58650309	58656137	5:58150000-58650000	5:56800000-58650000
ENSAPLG00020008119	5	63401809	63403740	5:63150000-63400000	5:63400000-63850000
ENSAPLG00020010204	5	64699367	64701680	5:64700000-65000000	5:64600000-65000000
ENSAPLG00020013202	6	1348705	1355054	6:1100000-2050000	6:1350000-1600000
ENSAPLG00020005730	6	6245722	6250953	6:6250000-6650000	6:6250000-6900000
ENSAPLG00020006228	6	6698457	6700102	6:6700000-6900000	6:6250000-6900000
ENSAPLG00020018271	6	11002859	11003628	6:10650000-11000000	6:10350000-12750000
ENSAPLG00020010777	6	15846263	15850463	6:14200000-17150000	6:14200000-15850000
ENSAPLG00020010781	6	15847018	15861220	6:14200000-17150000	6:14200000-15850000
ENSAPLG00020011647	6	19345742	19356780	6:19200000-19400000	6:18900000-19350000
ENSAPLG00020007380	6	32141107	32152976	6:31600000-32200000	6:31600000-32150000
ENSAPLG00020011836	6	36995858	37011634	6:36950000-37300000	6:36650000-37000000
ENSAPLG00020012458	6	38898519	38908928	6:38700000-39200000	6:38900000-39200000
ENSAPLG00020007713	7	10040905	10051721	7:9300000-10200000	7:9350000-10050000
ENSAPLG00020008105	7	10603761	10605095	7:10250000-10600000	7:10100000-10600000
ENSAPLG00020012084	7	13395662	13404651	7:13400000-14750000	7:13400000-15150000
ENSAPLG00020006028	7	14742495	14753037	7:13400000-14750000	7:13400000-15150000
ENSAPLG00020006145	7	14753048	14754773	7:13400000-14750000	7:13400000-15150000
ENSAPLG00020006273	7	14794867	14795922	7:14800000-15200000	7:13400000-15150000
ENSAPLG00020006279	7	14796444	14801337	7:14800000-15200000	7:13400000-15150000
ENSAPLG00020006299	7	14802573	14804934	7:14800000-15200000	7:13400000-15150000
ENSAPLG00020013430	7	18002130	18003926	7:18000000-20600000	7:18000000-19700000
ENSAPLG00020013596	7	20596203	20608644	7:18000000-20600000	7:20250000-20600000
ENSAPLG00020014658	7	28546975	28548795	7:28450000-29100000	7:28550000-28800000
ENSAPLG00020001124	7	31295429	31303738	7:29150000-32350000	7:30500000-31300000
ENSAPLG00020004234	7	33693345	33699570	7:33500000-35200000	7:33500000-33700000
ENSAPLG00020011126	8	652495	654566	8:50000-650000	8:50000-750000
ENSAPLG00020011145	8	1641849	1657408	8:1200000-1700000	8:1200000-1650000
ENSAPLG00020011272	8	1900120	1903874	8:1750000-2650000	8:1700000-1900000
ENSAPLG00020005916	8	7491842	7503431	8:6850000-9150000	8:7500000-9250000
ENSAPLG00020014443	8	9202695	9203926	8:9200000-13900000	8:7500000-9250000
ENSAPLG00020005384	8	15594508	15611305	8:15600000-16950000	8:13950000-15600000
ENSAPLG00020007072	8	18246708	18258120	8:17000000-18300000	8:18050000-18250000
ENSAPLG00020017054	8	22244567	22263822	8:21700000-24250000	8:21700000-22250000
ENSAPLG00020016493	8	29142607	29160740	8:29150000-29550000	8:28550000-29150000
ENSAPLG00020016523	8	29195451	29198132	8:29150000-29550000	8:29200000-29550000
ENSAPLG00020001997	8	33043448	33050838	8:33050000-33350000	8:32350000-33050000
ENSAPLG00020015034	9	300872	303894	9:50000-300000	9:50000-1250000
ENSAPLG00020015158	9	1236744	1255414	9:350000-1250000	9:50000-1250000
ENSAPLG00020007317	9	2590974	2600526	9:1550000-2650000	9:1550000-2600000
ENSAPLG00020007852	9	4894423	4903499	9:4500000-4900000	9:4600000-4900000
ENSAPLG00020017017	9	9044508	9056051	9:7750000-9350000	9:8800000-9050000
ENSAPLG00020006236	9	9397594	9400034	9:9400000-9600000	9:9100000-10150000
ENSAPLG00020007173	9	9647208	9659727	9:9650000-10150000	9:9100000-10150000
ENSAPLG00020010969	9	10145210	10147161	9:9650000-10150000	9:9100000-10150000
ENSAPLG00020011968^	9	10595577	10598117	9:10200000-10600000	9:10200000-10700000
ENSAPLG00020011971^	9	10600521	10602842	9:10200000-10600000	9:10200000-10700000
ENSAPLG00020011976	9	10695960	10713353	9:10650000-11250000	9:10200000-10700000
ENSAPLG00020012068^	9	11694425	11709778	9:11300000-12550000	9:11300000-11700000
ENSAPLG00020014267	9	14500272	14507685	9:14050000-14550000	9:14500000-15600000
ENSAPLG00020014885	9	14602105	14605037	9:14600000-15600000	9:14500000-15600000
ENSAPLG00020013542	9	17541485	17551017	9:16300000-17600000	9:16300000-17550000
ENSAPLG00020013767	9	18301118	18303983	9:17900000-18300000	9:17600000-18300000
ENSAPLG00020005279	9	19139132	19153283	9:19050000-21450000	9:18350000-19150000
ENSAPLG00020006110	9	21490245	21504746	9:21500000-22450000	9:21500000-22050000
ENSAPLG00020006843	9	22045645	22063507	9:21500000-22450000	9:21500000-22050000
ENSAPLG00020002742	10	2292037	2300246	10:2150000-2550000	10:1100000-2300000
ENSAPLG00020018217	10	2546593	2548217	10:2150000-2550000	10:2350000-2550000
ENSAPLG00020015763	10	9351296	9357445	10:8600000-9800000	10:8500000-9350000
ENSAPLG00020015788	10	9794989	9796789	10:8600000-9800000	10:9400000-9800000
ENSAPLG00020015789	10	9795424	9796663	10:8600000-9800000	10:9400000-9800000
ENSAPLG00020012479	10	12598748	12601749	10:12150000-12600000	10:12150000-13750000
ENSAPLG00020005579	11	550656	556868	11:300000-600000	11:50000-550000
ENSAPLG00020006078	11	1497067	1512306	11:1300000-1500000	11:600000-2800000
ENSAPLG00020003166	11	14744584	14746649	11:9350000-14750000	11:9350000-17200000
ENSAPLG00020002027	11	15897510	15905384	11:14800000-15900000	11:9350000-17200000
ENSAPLG00020004229	12	1589274	1601243	12:450000-1600000	12:750000-1600000
ENSAPLG00020004534	12	2198701	2200389	12:2000000-2200000	12:1650000-2250000
ENSAPLG00020004583	12	2245379	2258342	12:2250000-2850000	12:1650000-2250000
ENSAPLG00020004601	12	2248156	2255391	12:2250000-2850000	12:1650000-2250000
ENSAPLG00020017747^	12	13189681	13208081	12:12300000-13200000	12:12300000-14050000
ENSAPLG00020002810	12	14348512	14351214	12:13250000-14400000	12:14100000-14350000
ENSAPLG00020002825	12	14352265	14354697	12:13250000-14400000	12:14100000-14350000
ENSAPLG00020016572	12	20050619	20051839	12:19800000-20100000	12:18850000-20050000
ENSAPLG00020003512	12	20889753	20908357	12:20900000-21750000	12:20850000-22000000
ENSAPLG00020014309	13	2443880	2448741	13:2450000-3100000	13:2400000-3100000
ENSAPLG00020016605^	13	7941714	7957451	13:7150000-7950000	13:7250000-7950000
ENSAPLG00020009008	13	11747694	11748219	13:10700000-12500000	13:11750000-12350000
ENSAPLG00020010095	13	16645224	16646796	13:16500000-16950000	13:16650000-16950000
ENSAPLG00020010098	13	16652598	16653584	13:16500000-16950000	13:16650000-16950000
ENSAPLG00020017292	14	2691789	2701258	14:2250000-2800000	14:2250000-2700000
ENSAPLG00020007015	14	6143246	6148076	14:5400000-6200000	14:5400000-6150000
ENSAPLG00020007081	14	6185658	6205252	14:5400000-6200000	14:6200000-6800000
ENSAPLG00020011683	14	7897849	7902480	14:7750000-8000000	14:7200000-7900000
ENSAPLG00020011720	14	8649955	8654886	14:8600000-8950000	14:7950000-8650000
ENSAPLG00020011732	14	8699922	8708005	14:8600000-8950000	14:8700000-8900000
ENSAPLG00020011832	14	8892543	8900436	14:8600000-8950000	14:8700000-8900000
ENSAPLG00020011854	14	8902501	8905116	14:8600000-8950000	14:8700000-8900000
ENSAPLG00020006699^	14	10342879	10357990	14:10050000-11300000	14:10050000-10350000
ENSAPLG00020008639	14	11002142	11007826	14:10050000-11300000	14:10400000-11000000
ENSAPLG00020013212	14	11898891	11902128	14:11700000-11900000	14:11600000-11900000
ENSAPLG00020013235	14	11947206	11949582	14:11950000-12500000	14:11950000-12150000
ENSAPLG00020013951	14	12143625	12150950	14:11950000-12500000	14:11950000-12150000
ENSAPLG00020005420	14	12195656	12199033	14:11950000-12500000	14:12200000-12500000
ENSAPLG00020002943	15	245332	245947	15:200000-450000	15:250000-450000
ENSAPLG00020002950	15	246661	256024	15:200000-450000	15:250000-450000
ENSAPLG00020003323	15	840918	852160	15:500000-900000	15:850000-1300000
ENSAPLG00020004032	15	896327	897819	15:500000-900000	15:850000-1300000
ENSAPLG00020004040	15	898566	904917	15:500000-900000	15:850000-1300000
ENSAPLG00020004175^	15	946552	949302	15:950000-1150000	15:850000-1300000
ENSAPLG00020004421	15	1288216	1303909	15:1200000-1450000	15:850000-1300000
ENSAPLG00020013310	15	2892147	2908545	15:2050000-2900000	15:2850000-4050000
ENSAPLG00020013327	15	2946727	2948507	15:2950000-4400000	15:2850000-4050000
ENSAPLG00020013331	15	2947757	2950240	15:2950000-4400000	15:2850000-4050000
ENSAPLG00020013831	15	5352228	5352398	15:5350000-6100000	15:5000000-5350000
ENSAPLG00020013832	15	5352699	5356652	15:5350000-6100000	15:5000000-5350000
ENSAPLG00020003628	15	6099912	6101998	15:5350000-6100000	15:5400000-6100000
ENSAPLG00020003982	15	7700047	7701005	15:7400000-9200000	15:7700000-8200000
ENSAPLG00020018242	15	10238882	10253946	15:9900000-11150000	15:9900000-10250000
ENSAPLG00020005752	16	637252	656619	16:450000-700000	16:450000-650000
ENSAPLG00020016041	16	7947147	7954636	16:7750000-7950000	16:7800000-8450000
ENSAPLG00020016088	16	9147152	9154744	16:8000000-9700000	16:8500000-9150000
ENSAPLG00020016133	16	10147841	10160827	16:9750000-10150000	16:9700000-10150000
ENSAPLG00020005515	16	11401685	11402759	16:11200000-11450000	16:11150000-11400000
ENSAPLG00020004731	17	5399702	5404466	17:4950000-5450000	17:5000000-5400000
ENSAPLG00020005669	17	6094111	6105759	17:6100000-6300000	17:5950000-6150000
ENSAPLG00020005798	17	6148780	6151757	17:6100000-6300000	17:5950000-6150000
ENSAPLG00020006022	17	6194756	6206174	17:6100000-6300000	17:6200000-6600000
ENSAPLG00020002715	17	6602908	6605009	17:6350000-6600000	17:6200000-6600000
ENSAPLG00020005052	17	7049457	7059211	17:7050000-7250000	17:6650000-7050000
ENSAPLG00020009495	17	10943482	10955907	17:10900000-11700000	17:10950000-11200000
ENSAPLG00020009497	17	10945017	10946111	17:10900000-11700000	17:10950000-11200000
ENSAPLG00020009902	17	11194905	11205807	17:10900000-11700000	17:10950000-11200000
ENSAPLG00020011578	17	11746543	11750578	17:11750000-12150000	17:11550000-11750000
ENSAPLG00020011583	17	11750809	11754496	17:11750000-12150000	17:11550000-11750000
ENSAPLG00020011744	17	11795310	11796107	17:11750000-12150000	17:11800000-12350000
ENSAPLG00020011749	17	11796913	11800979	17:11750000-12150000	17:11800000-12350000
ENSAPLG00020012196	17	12143818	12148790	17:11750000-12150000	17:11800000-12350000
ENSAPLG00020012201	17	12150258	12156890	17:11750000-12150000	17:11800000-12350000
ENSAPLG00020007234	17	12694506	12698484	17:12450000-12700000	17:12700000-12950000
ENSAPLG00020007238	17	12701563	12703351	17:12450000-12700000	17:12700000-12950000
ENSAPLG00020010075	17	13345708	13363231	17:13000000-13350000	17:13300000-13550000
ENSAPLG00020010729	17	13396620	13410806	17:13400000-13800000	17:13300000-13550000
ENSAPLG00020016721	17	13845236	13851119	17:13850000-14950000	17:13850000-14050000
ENSAPLG00020016816	17	14298187	14299251	17:13850000-14950000	17:14100000-14300000
ENSAPLG00020016859	17	14995763	15001529	17:15000000-15350000	17:14800000-15000000
ENSAPLG00020002137	18	1350395	1352542	18:350000-1350000	18:800000-1350000
ENSAPLG00020013756	18	5402798	5404732	18:5400000-5650000	18:4550000-5400000
ENSAPLG00020007372	18	5949739	5955226	18:5950000-6350000	18:5700000-5950000
ENSAPLG00020009006	18	7243855	7250908	18:7250000-7450000	18:7200000-7500000
ENSAPLG00020008847	18	9543201	9548078	18:9550000-11100000	18:9500000-9700000
ENSAPLG00020009475	18	10447917	10448771	18:9550000-11100000	18:10450000-10650000
ENSAPLG00020018359	18	13047763	13048804	18:12350000-13050000	18:12950000-13350000
ENSAPLG00020018361	18	13048816	13050457	18:12350000-13050000	18:12950000-13350000
ENSAPLG00020018366	18	13095048	13101274	18:13100000-13350000	18:12950000-13350000
ENSAPLG00020018403	19	495531	512717	19:350000-900000	19:500000-900000
ENSAPLG00020010239	19	898129	904146	19:350000-900000	19:500000-900000
ENSAPLG00020010682	19	1894109	1901971	19:1900000-2600000	19:950000-2600000
ENSAPLG00020016398	19	3245783	3259881	19:3200000-3400000	19:2650000-3250000
ENSAPLG00020002108	19	5696376	5697978	19:5700000-5900000	19:5450000-5900000
ENSAPLG00020002868	19	5893722	5897225	19:5700000-5900000	19:5450000-5900000
ENSAPLG00020003777	19	6841942	6854349	19:6350000-6850000	19:5950000-7050000
ENSAPLG00020003788	19	6850105	6859725	19:6350000-6850000	19:5950000-7050000
ENSAPLG00020003837	19	6894233	6897601	19:6900000-7850000	19:5950000-7050000
ENSAPLG00020003850	19	6897483	6902317	19:6900000-7850000	19:5950000-7050000
ENSAPLG00020003880	19	6902920	6903658	19:6900000-7850000	19:5950000-7050000
ENSAPLG00020010085	19	7847912	7848307	19:6900000-7850000	19:7100000-8100000
ENSAPLG00020011806	19	8592876	8608850	19:8600000-8850000	19:8400000-8650000
ENSAPLG00020011828	19	8640525	8656773	19:8600000-8850000	19:8400000-8650000
ENSAPLG00020011853	19	8696180	8703516	19:8600000-8850000	19:8700000-8900000
ENSAPLG00020017028	20	3794718	3804794	20:3450000-3800000	20:3450000-3900000
ENSAPLG00020017040	20	3890208	3902193	20:3850000-4050000	20:3450000-3900000
ENSAPLG00020017140	20	4042582	4051577	20:3850000-4050000	20:3950000-4150000
ENSAPLG00020017143	20	4051598	4057268	20:3850000-4050000	20:3950000-4150000
ENSAPLG00020017176	20	4150060	4153021	20:4100000-4800000	20:3950000-4150000
ENSAPLG00020003466	20	5043902	5050187	20:4850000-5150000	20:4850000-5050000
ENSAPLG00020003863	20	5151382	5154845	20:4850000-5150000	20:5100000-5350000
ENSAPLG00020003900	20	5191951	5211384	20:5200000-5450000	20:5100000-5350000
ENSAPLG00020006566	20	7794852	7795454	20:7700000-8550000	20:7550000-7800000
ENSAPLG00020016089^	20	8396082	8406498	20:7700000-8550000	20:8150000-8400000
ENSAPLG00020016322	20	10996241	10996885	20:10750000-11250000	20:10750000-11000000
ENSAPLG00020016323	20	10999862	11000581	20:10750000-11250000	20:10750000-11000000
ENSAPLG00020016371	20	11298056	11306014	20:11300000-11800000	20:11050000-11350000
ENSAPLG00020008927	20	11647537	11651147	20:11300000-11800000	20:11400000-11650000
ENSAPLG00020009106	21	392402	407098	21:200000-400000	21:50000-400000
ENSAPLG00020007485	21	2436916	2453900	21:2350000-2950000	21:2050000-2450000
ENSAPLG00020008449	21	2494284	2504897	21:2350000-2950000	21:2500000-2800000
ENSAPLG00020012829	21	3341178	3354585	21:3000000-3350000	21:3250000-3700000
ENSAPLG00020012878	21	3697512	3702275	21:3400000-3700000	21:3250000-3700000
ENSAPLG00020018100	21	4692563	4704414	21:4700000-5050000	21:4450000-4850000
ENSAPLG00020018121	21	4849357	4852865	21:4700000-5050000	21:4450000-4850000
ENSAPLG00020018130	21	4896707	4912756	21:4700000-5050000	21:4900000-5150000
ENSAPLG00020010104	21	6297900	6304895	21:5100000-6350000	21:5200000-6300000
ENSAPLG00020015018	21	7292344	7300752	21:6400000-7300000	21:6350000-7700000
ENSAPLG00020010673	22	745115	746199	22:750000-1000000	22:700000-1050000
ENSAPLG00020010778	22	3746450	3747296	22:3600000-4100000	22:3350000-3750000
ENSAPLG00020010823	22	4550311	4551993	22:4150000-4550000	22:4150000-5250000
ENSAPLG00020014473	22	10398356	10399543	22:8450000-10400000	22:10350000-10550000
ENSAPLG00020014584	22	15402478	15405691	22:15400000-15950000	22:14900000-16200000
ENSAPLG00020002464	23	292054	299248	23:50000-300000	23:50000-500000
ENSAPLG00020002491	23	303882	305192	23:50000-300000	23:50000-500000
ENSAPLG00020015798	23	1398833	1400479	23:950000-1450000	23:950000-1400000
ENSAPLG00020015804	23	1402688	1404044	23:950000-1450000	23:950000-1400000
ENSAPLG00020015831	23	1993546	1999403	23:1500000-2000000	23:1450000-2000000
ENSAPLG00020015834	23	2000279	2003071	23:1500000-2000000	23:1450000-2000000
ENSAPLG00020010192	23	3646448	3657133	23:3300000-3650000	23:3350000-3650000
ENSAPLG00020010327	23	4047336	4050117	23:3700000-4450000	23:3700000-4050000
ENSAPLG00020010345	23	4050892	4053552	23:3700000-4450000	23:3700000-4050000
ENSAPLG00020013151	23	6043088	6048953	23:5600000-6050000	23:5600000-6150000
ENSAPLG00020006711	24	743758	752331	24:750000-1150000	24:750000-1250000
ENSAPLG00020006725	24	752992	755652	24:750000-1150000	24:750000-1250000
ENSAPLG00020010532	24	1146621	1151142	24:750000-1150000	24:750000-1250000
ENSAPLG00020010533	24	1150688	1154869	24:750000-1150000	24:750000-1250000
ENSAPLG00020010549	24	1198952	1200159	24:1200000-1600000	24:750000-1250000
ENSAPLG00020010552	24	1200907	1201222	24:1200000-1600000	24:750000-1250000
ENSAPLG00020010595	24	1245260	1248632	24:1200000-1600000	24:750000-1250000
ENSAPLG00020010600	24	1249841	1250845	24:1200000-1600000	24:750000-1250000
ENSAPLG00020011694	24	1295722	1299637	24:1200000-1600000	24:1300000-1600000
ENSAPLG00020003183	24	2094953	2096088	24:1650000-2150000	24:1650000-2100000
ENSAPLG00020003184	24	2095807	2097078	24:1650000-2150000	24:1650000-2100000
ENSAPLG00020003194	24	2101451	2106745	24:1650000-2150000	24:1650000-2100000
ENSAPLG00020003269	24	2148319	2149378	24:1650000-2150000	24:2150000-2650000
ENSAPLG00020003280	24	2151345	2152632	24:1650000-2150000	24:2150000-2650000
ENSAPLG00020010879	24	2651087	2656216	24:2200000-2650000	24:2150000-2650000
ENSAPLG00020013362	24	3696515	3701900	24:3700000-4000000	24:3700000-4550000
ENSAPLG00020013368	24	3702770	3705309	24:3700000-4000000	24:3700000-4550000
ENSAPLG00020005453	24	3993868	3999131	24:3700000-4000000	24:3700000-4550000
ENSAPLG00020005461	24	4000132	4003038	24:3700000-4000000	24:3700000-4550000
ENSAPLG00020005573	24	4048816	4049944	24:4050000-4550000	24:3700000-4550000
ENSAPLG00020012596	24	4547353	4553297	24:4050000-4550000	24:3700000-4550000
ENSAPLG00020002831^	25	245599	250128	25:250000-650000	25:250000-700000
ENSAPLG00020003043	25	650062	654089	25:250000-650000	25:250000-700000
ENSAPLG00020004890	25	703141	704214	25:700000-1000000	25:250000-700000
ENSAPLG00020005915	25	1048652	1050135	25:1050000-1250000	25:1050000-1350000
ENSAPLG00020005923	25	1051970	1056959	25:1050000-1250000	25:1050000-1350000
ENSAPLG00020009290	25	1247974	1251249	25:1050000-1250000	25:1050000-1350000
ENSAPLG00020009296	25	1251363	1255135	25:1050000-1250000	25:1050000-1350000
ENSAPLG00020009334	25	1342695	1358443	25:1300000-1500000	25:1050000-1350000
ENSAPLG00020009631	25	1388435	1404801	25:1300000-1500000	25:1400000-1700000
ENSAPLG00020009682	25	1547873	1559214	25:1550000-1800000	25:1400000-1700000
ENSAPLG00020007524	25	1796718	1800074	25:1550000-1800000	25:1750000-2000000
ENSAPLG00020018112^	25	2343012	2357874	25:1850000-2450000	25:2050000-2350000
ENSAPLG00020018129	25	2392170	2399152	25:1850000-2450000	25:2400000-2650000
ENSAPLG00020018134	25	2441997	2451792	25:1850000-2450000	25:2400000-2650000
ENSAPLG00020018140	25	2496705	2501053	25:2500000-2700000	25:2400000-2650000
ENSAPLG00020018175	25	2690921	2699468	25:2500000-2700000	25:2700000-3400000
ENSAPLG00020018225	25	2947874	2956368	25:2750000-2950000	25:2700000-3400000
ENSAPLG00020018226	25	2948050	2949009	25:2750000-2950000	25:2700000-3400000
ENSAPLG00020018235	25	2994364	3002492	25:3000000-3250000	25:2700000-3400000
ENSAPLG00020014464	25	4903962	4904555	25:4250000-4900000	25:4250000-5000000
ENSAPLG00020014471	25	4948146	4949375	25:4950000-5200000	25:4250000-5000000
ENSAPLG00020014487	25	5041837	5055957	25:4950000-5200000	25:5050000-5250000
ENSAPLG00020014488	25	5048394	5049722	25:4950000-5200000	25:5050000-5250000
ENSAPLG00020002236	25	5199896	5200210	25:4950000-5200000	25:5050000-5250000
ENSAPLG00020002315	25	5244871	5245176	25:5250000-5450000	25:5050000-5250000
ENSAPLG00020002321	25	5248812	5249126	25:5250000-5450000	25:5050000-5250000
ENSAPLG00020002329	25	5251731	5252045	25:5250000-5450000	25:5050000-5250000
ENSAPLG00020003573	25	5647590	5649206	25:5500000-5750000	25:5300000-5650000
ENSAPLG00020003582	25	5650753	5656593	25:5500000-5750000	25:5300000-5650000
ENSAPLG00020003599	25	5693760	5704918	25:5500000-5750000	25:5700000-6000000
ENSAPLG00020002630	26	192645	204421	26:200000-400000	26:50000-950000
ENSAPLG00020010762	26	396941	406369	26:200000-400000	26:50000-950000
ENSAPLG00020007671	26	1992940	2003926	26:2000000-2200000	26:1950000-2300000
ENSAPLG00020007952	26	2246061	2255857	26:2250000-2500000	26:1950000-2300000
ENSAPLG00020008102	26	2550996	2552826	26:2550000-3050000	26:2350000-2550000
ENSAPLG00020015634	26	3096901	3109620	26:3100000-3300000	26:3100000-3350000
ENSAPLG00020015706	26	3649044	3651521	26:3350000-3650000	26:3400000-3650000
ENSAPLG00020015713	26	3652506	3656489	26:3350000-3650000	26:3400000-3650000
ENSAPLG00020016045	26	3692797	3697289	26:3700000-4050000	26:3700000-4000000
ENSAPLG00020015807	26	5044500	5050642	26:5050000-5350000	26:4700000-5350000
ENSAPLG00020017042^	26	5949727	5953593	26:5950000-6350000	26:5400000-5950000
ENSAPLG00020002207	26	5999259	6005207	26:5950000-6350000	26:6000000-6350000
ENSAPLG00020005265	26	6695632	6697278	26:6700000-6950000	26:6400000-6950000
ENSAPLG00020005310^	26	6699338	6707616	26:6700000-6950000	26:6400000-6950000
ENSAPLG00020005954^	27	445860	452653	27:450000-900000	27:450000-800000
ENSAPLG00020004694	27	796696	798422	27:450000-900000	27:450000-800000
ENSAPLG00020004707	27	798100	803729	27:450000-900000	27:450000-800000
ENSAPLG00020004842	27	844301	848623	27:450000-900000	27:850000-1150000
ENSAPLG00020004963	27	848003	853856	27:450000-900000	27:850000-1150000
ENSAPLG00020005100	27	853526	855434	27:450000-900000	27:850000-1150000
ENSAPLG00020011070	27	948714	949950	27:950000-1150000	27:850000-1150000
ENSAPLG00020011072	27	951260	957642	27:950000-1150000	27:850000-1150000
ENSAPLG00020011120	27	1143402	1160011	27:950000-1150000	27:850000-1150000
ENSAPLG00020011180	27	1596582	1598027	27:1600000-1850000	27:1600000-2000000
ENSAPLG00020017118	27	1893736	1902224	27:1900000-2100000	27:1600000-2000000
ENSAPLG00020002204	27	3745921	3754436	27:3450000-3750000	27:3450000-3800000
ENSAPLG00020008722	27	4496775	4499454	27:4350000-4550000	27:4300000-4500000
ENSAPLG00020008738	27	4499475	4505857	27:4350000-4550000	27:4300000-4500000
ENSAPLG00020007879	28	46596	49546	28:50000-150000	28:50000-250000
ENSAPLG00020007892	28	49567	58148	28:50000-150000	28:50000-250000
ENSAPLG00020007974	28	142656	155508	28:50000-150000	28:50000-250000
ENSAPLG00020008004	28	190851	199202	28:200000-1150000	28:50000-250000
ENSAPLG00020008080	28	248979	255124	28:200000-1150000	28:50000-250000
ENSAPLG00020008218	28	291503	300530	28:200000-1150000	28:300000-700000
ENSAPLG00020008877	28	696398	707074	28:200000-1150000	28:300000-700000
ENSAPLG00020007569	28	1045930	1050705	28:200000-1150000	28:750000-1050000
ENSAPLG00020007605	28	1052226	1055446	28:200000-1150000	28:750000-1050000
ENSAPLG00020007832	28	1099742	1103555	28:200000-1150000	28:1100000-1400000
ENSAPLG00020008260	28	1390062	1401837	28:1200000-1400000	28:1100000-1400000
ENSAPLG00020008276	28	1446142	1451531	28:1450000-1650000	28:1450000-1700000
ENSAPLG00020008293	28	1451662	1457089	28:1450000-1650000	28:1450000-1700000
ENSAPLG00020012389	28	1646353	1647636	28:1450000-1650000	28:1450000-1700000
ENSAPLG00020012391	28	1648255	1650355	28:1450000-1650000	28:1450000-1700000
ENSAPLG00020012393	28	1650005	1655277	28:1450000-1650000	28:1450000-1700000
ENSAPLG00020012406	28	1747209	1749064	28:1700000-2150000	28:1750000-2100000
ENSAPLG00020014978	28	2096032	2097801	28:1700000-2150000	28:1750000-2100000
ENSAPLG00020007815	28	2546917	2550842	28:2200000-2550000	28:2150000-2550000
ENSAPLG00020007842	28	2551361	2556573	28:2200000-2550000	28:2150000-2550000
ENSAPLG00020012647	28	3486946	3503411	28:3050000-3550000	28:3100000-3500000
ENSAPLG00020012729	28	3549112	3549607	28:3050000-3550000	28:3550000-3850000
ENSAPLG00020007905	28	4496321	4498706	28:4500000-4950000	28:4500000-4700000
ENSAPLG00020007933	28	4498966	4499926	28:4500000-4950000	28:4500000-4700000
ENSAPLG00020014974	28	4992818	4997622	28:5000000-5400000	28:5000000-5350000
ENSAPLG00020002338	30	245144	248389	30:250000-600000	30:50000-250000
ENSAPLG00020002473	30	292202	300767	30:250000-600000	30:300000-600000
ENSAPLG00020002536	30	294905	313932	30:250000-600000	30:300000-600000
ENSAPLG00020003207	30	600085	600462	30:250000-600000	30:300000-600000
ENSAPLG00020003213	30	603405	604248	30:250000-600000	30:300000-600000
ENSAPLG00020008650	30	1195281	1208443	30:1200000-1600000	30:1200000-1500000
ENSAPLG00020009215	30	1498854	1500196	30:1200000-1600000	30:1200000-1500000
ENSAPLG00020010587	30	1544166	1549768	30:1200000-1600000	30:1550000-1900000
ENSAPLG00020010620	30	1594881	1604635	30:1200000-1600000	30:1550000-1900000
ENSAPLG00020010660	30	1647355	1654784	30:1650000-1900000	30:1550000-1900000
ENSAPLG00020009666	31	550391	556891	31:250000-550000	31:550000-900000
ENSAPLG00020010464	31	794402	800485	31:600000-800000	31:550000-900000
ENSAPLG00020010472	31	796033	797217	31:600000-800000	31:550000-900000
ENSAPLG00020013465	31	893866	902105	31:850000-1350000	31:550000-900000
ENSAPLG00020013642^	31	903094	904272	31:850000-1350000	31:550000-900000
ENSAPLG00020003596	31	1395142	1401319	31:1400000-1600000	31:1350000-1700000
ENSAPLG00020004024	31	1643882	1662579	31:1650000-1900000	31:1350000-1700000
ENSAPLG00020013962	31	1940704	1956216	31:1950000-2200000	31:1750000-1950000
ENSAPLG00020014018	31	1999120	2003300	31:1950000-2200000	31:2000000-2250000
ENSAPLG00020014329	31	2243276	2247245	31:2250000-2650000	31:2000000-2250000
ENSAPLG00020014332	31	2250223	2253494	31:2250000-2650000	31:2000000-2250000
ENSAPLG00020014350	31	2293163	2297411	31:2250000-2650000	31:2300000-2650000
ENSAPLG00020014354	31	2297293	2302171	31:2250000-2650000	31:2300000-2650000
ENSAPLG00020014360	31	2302890	2305426	31:2250000-2650000	31:2300000-2650000
ENSAPLG00020006414	32	146025	146441	32:50000-150000	32:50000-300000
ENSAPLG00020006418	32	148585	149019	32:50000-150000	32:50000-300000
ENSAPLG00020006422	32	150258	150692	32:50000-150000	32:50000-300000
ENSAPLG00020006428	32	152836	153216	32:50000-150000	32:50000-300000
ENSAPLG00020006537	32	296225	298049	32:200000-650000	32:50000-300000
ENSAPLG00020006614	32	342838	347569	32:200000-650000	32:350000-1050000
ENSAPLG00020006623	32	348224	349700	32:200000-650000	32:350000-1050000
ENSAPLG00020006631	32	349151	351477	32:200000-650000	32:350000-1050000
ENSAPLG00020008824	32	694128	700205	32:700000-1050000	32:350000-1050000
ENSAPLG00020008832	32	701397	704264	32:700000-1050000	32:350000-1050000
ENSAPLG00020009640	32	1949164	1951638	32:1750000-1950000	32:1750000-2450000
ENSAPLG00020009796	32	2194532	2198962	32:2000000-2200000	32:1750000-2450000
ENSAPLG00020009797	32	2199414	2202945	32:2000000-2200000	32:1750000-2450000
ENSAPLG00020010323	32	2248725	2250329	32:2250000-2450000	32:1750000-2450000
ENSAPLG00020010479	32	2447631	2448646	32:2250000-2450000	32:1750000-2450000
ENSAPLG00020010489	32	2448046	2452231	32:2250000-2450000	32:1750000-2450000
ENSAPLG00020010501	32	2450971	2455061	32:2250000-2450000	32:1750000-2450000
ENSAPLG00020010582	32	2492777	2502293	32:2500000-2950000	32:2500000-2900000
ENSAPLG00020003778	32	2896503	2900899	32:2500000-2950000	32:2500000-2900000
ENSAPLG00020003785^	32	2902484	2906067	32:2500000-2950000	32:2500000-2900000
ENSAPLG00020003840	32	2945534	2947704	32:2500000-2950000	32:2950000-3500000
ENSAPLG00020003890	32	2993957	3012002	32:3000000-3250000	32:2950000-3500000
ENSAPLG00020014749	32	3238654	3253617	32:3000000-3250000	32:2950000-3500000
ENSAPLG00020014750	32	3253667	3255457	32:3000000-3250000	32:2950000-3500000
ENSAPLG00020002691	34	47452	48390	34:50000-3650000	34:50000-4750000
ENSAPLG00020003071	34	5093567	5101807	34:5050000-5300000	34:4800000-5100000
ENSAPLG00020003401	35	1203256	1204240	35:900000-1200000	35:600000-1200000
ENSAPLG00020004589^	35	1500845	1501780	35:1500000-1900000	35:1250000-1500000
ENSAPLG00020011082	35	4403109	4404044	35:3200000-4500000	35:4400000-4950000
ENSAPLG00020011233	36	853892	854824	36:250000-850000	36:250000-4000000
ENSAPLG00020011237	36	897021	901239	36:900000-1100000	36:250000-4000000
ENSAPLG00020010860	37	1649331	1651527	37:1400000-1650000	37:1650000-2050000
ENSAPLG00020012819	37	2044208	2045999	37:2050000-2400000	37:1650000-2050000
ENSAPLG00020012821	37	2046796	2051751	37:2050000-2400000	37:1650000-2050000
ENSAPLG00020009826	40	444669	448761	40:450000-650000	40:50000-500000
ENSAPLG00020003044	40	546924	558063	40:450000-650000	40:550000-1400000
ENSAPLG00020003346	40	646705	648747	40:450000-650000	40:550000-1400000
ENSAPLG00020003354	40	649602	654764	40:450000-650000	40:550000-1400000
ENSAPLG00020003364	40	652712	654490	40:450000-650000	40:550000-1400000
^: Genes that are strongly selected in upstream at the boundary of the TAD difference between Mallard and Pekin duck.

## Sheet: Table S9
Table S9. Different expression signatures of genes with selected promoters with potential regulatory regions in upstream of breast muscle, liver, and fat tissues.
Ensembl ID	Breast muscle(2 week)		Breast muscle(4 week)		Breast muscle(6 week)		Liver(2 week)		Liver(4 week)		Liver(6 week)		Fat(2 week)		Fat(4 week)		Fat(6 week)
	Basemean	Fold change	Basemean	Fold change	Basemean	Fold change	Basemean	Fold change	Basemean	Fold change	Basemean	Fold change	Basemean	Fold change	Basemean	Fold change	Basemean	Fold change
ENSAPLG00020000028			25.7037	1.02432	65.2533	1.74431							974.548	1.34621
ENSAPLG00020000088			295.796	1.2698	429.434	1.57375	3221.17	1.99398			2740.33	2.33597	53.6658	1.94324
ENSAPLG00020000168							178.633	2.14642							162.491	1.30738	153.562	0.910173
ENSAPLG00020000315	48.3049	1.0942	23.9447	1.27374	13.6971	2.62984
ENSAPLG00020000412	1499.4	-0.712486	1488.59	1.00805	952.93	0.627869					644.355	0.597535
ENSAPLG00020000454	33.9187	1.00491	30.5692	3.04342	10.4938	2.79141					24.856	1.6611	622.914	-1.56781
ENSAPLG00020000478									26.1151	1.13442
ENSAPLG00020000494	1312.04	0.605315					1250.49	0.913837			1466.97	0.767537
ENSAPLG00020000647			181.027	0.603032	197.493	1.00593					339.938	0.820183
ENSAPLG00020000719			24.7917	2.7795	20.1611	1.73819	51.6923	0.784105	67.2072	2.77345	66.9959	2.54181
ENSAPLG00020000742	1101.36	-0.802385	990.33	2.10889			742.998	0.766523	621.247	2.56515	591.332	3.24196
ENSAPLG00020000749									600.565	1.75861	360.575	1.05664
ENSAPLG00020000753													401.687	-0.756919
ENSAPLG00020000761			602.113	1.70353					996.051	2.13484	512.712	1.09114
ENSAPLG00020000771											1851.25	-1.21275
ENSAPLG00020000789			272.883	1.88596	212.34	0.742786	178.431	0.589504	211.651	2.16404	186.568	2.05812			4404.73	-1.4867
ENSAPLG00020000803											664.006	0.825558
ENSAPLG00020000857													1645.23	0.954063	1701.81	0.738719
ENSAPLG00020001074	36.9935	1.2587	75.0567	-1.87337
ENSAPLG00020001141	85.3458	1.19934	70.0314	-1.42506											474.14	0.702296
ENSAPLG00020001306									6433.89	-1.24384
ENSAPLG00020001396									145.233	1.94559			818.824	-0.670648
ENSAPLG00020001417					19.8861	3.10994			66916.5	-0.837259	61817.2	-0.899731			22.9455	-2.7837
ENSAPLG00020001808			605.876	2.06595					560.007	3.42813	328.817	2.33933
ENSAPLG00020001922	575.921	1.056	665.833	-0.907307							505.022	1.24653	455.038	1.71599
ENSAPLG00020001925															5.21519	-4.6537	4.08726	-3.52046
ENSAPLG00020002588	1524.74	-1.78472					498.769	-0.891142			580.06	-0.643821
ENSAPLG00020002667	12.5961	1.76207	11.1958	1.9291	11.6059	3.11847									26.3164	0.933733
ENSAPLG00020002831			494.688	-1.23331	509.949	-0.634979	246.519	-0.708877	433.921	-0.78317	387.017	-0.75209
ENSAPLG00020002843	151.099	-0.701234
ENSAPLG00020002856	34.0876	-0.965321
ENSAPLG00020002865			6162.79	-1.3866	14181.4	-0.724713			5858.94	-1.19953	4913.45	-0.637117
ENSAPLG00020002888			966.03	1.45375					1524.59	1.65517	1111.42	1.30733
ENSAPLG00020002927			5.62612	2.81682
ENSAPLG00020002952	163.406	-0.758875											39.7784	-1.37127			29.8912	-1.56554
ENSAPLG00020002970					1283.2	-0.716104			67.7321	-0.688376
ENSAPLG00020002980	81.2903	-0.930842	83.9917	0.646069	45.136	0.770771
ENSAPLG00020003009	385.571	-0.863804			371.61	-0.62005	170.555	-0.698057
ENSAPLG00020003012			350.134	-1.27293							94.2487	-0.964759
ENSAPLG00020003013	16248.9	-1.05613					1772.51	-0.635881	2752.68	-0.76684	2757.25	-0.682935	186.321	-0.85172
ENSAPLG00020003021	734.434	0.589098															13.627	-3.62473
ENSAPLG00020003059													10.7064	-2.40315	24.231	-2.08906	25.6264	-2.14837
ENSAPLG00020003068	683.986	-0.834285			735.1	-0.597327							20.165	-1.57227	61.8296	2.94345
ENSAPLG00020003214			76.0349	0.983956
ENSAPLG00020003332							621.462	-0.713417	963.642	-0.626486	921.774	-1.02136	18.7861	-1.24857
ENSAPLG00020003576	821.283	0.592566							20.9398	-1.61373
ENSAPLG00020003583	125.688	2.12918							238.637	1.36181					4.0702	-4.30504	6.53128	-3.64485
ENSAPLG00020003825			1199	-1.51153	1804.2	-1.19512			1011.05	-1.62757	676.607	-1.25866
ENSAPLG00020003905			21.1519	1.05089			19.562	-1.41251					122.698	1.27975
ENSAPLG00020003938			66.9974	0.91601
ENSAPLG00020004008							169.449	1.34987					149869	-0.646961
ENSAPLG00020004017									5.38994	-3.95692
ENSAPLG00020004022	106.231	-2.28196					103.67	0.880488	115.731	-1.06506
ENSAPLG00020004094							7.66282	3.65578							24.0905	1.30638
ENSAPLG00020004270															536.673	0.784677
ENSAPLG00020004333			1432.39	1.37612	1044.31	1.10063	936.821	0.686226	935.744	1.79022	789.157	1.61628
ENSAPLG00020004430			768.987	-1.37016	772.174	-1.26242					1523.95	-0.594201
ENSAPLG00020004445			1325.91	-0.900895			1029.76	-0.60967
ENSAPLG00020004578									1879.5	0.83353			1342.88	0.604054
ENSAPLG00020004606	139.364	-0.600934	126.022	-0.635538	235.432	-1.13151			10.86	-1.72741
ENSAPLG00020004700									880.746	0.861869
ENSAPLG00020004724			350.294	0.931247	263.651	0.821625			297.839	1.74127	199.981	1.3763	73.8507	0.914658
ENSAPLG00020004769															508.978	-0.706069
ENSAPLG00020004780	396.455	0.725573	335.843	1.38073	211.767	1.15481	134.383	1.28018	97.2701	1.09688	109.501	1.90029
ENSAPLG00020004790									650.103	0.716516	612.822	0.602639
ENSAPLG00020004798							411.489	0.680739
ENSAPLG00020004855	806.2	1.99758					99.0239	1.03696	159.144	0.892827			58.8989	1.89973	39.0864	-1.27561
ENSAPLG00020004864	14.2013	1.24115					45.1919	1.01171	67.3015	-1.70512					138.005	-0.633641
ENSAPLG00020004985									4.79026	-2.90165	4.38733	-2.86126
ENSAPLG00020005113	106.82	0.818897	88.8628	0.829098					303.344	1.71184
ENSAPLG00020005149			638.727	1.08904					571.339	1.4022	448.2	1.52819
ENSAPLG00020005260			468.847	-1.48148					426.2	-0.809953					990.68	-0.644713	896.331	-0.752516
ENSAPLG00020005267	3037.9	-0.619383	3981.6	-0.739393					910.909	-0.948872			248.305	-0.859669
ENSAPLG00020005367			72.0652	4.22058	21.0579	2.54068					0.839989	3.58197	373.5	0.790194	257.775	-2.11045	238.969	-1.11353
ENSAPLG00020005407			224.451	1.06736	182.747	0.770317	204.694	0.825992	227.899	2.52089	203.321	1.84484
ENSAPLG00020005602	1133.89	0.749664	1061.18	2.02594	1001.98	2.43813			191.119	1.51061	155.829	2.22297			385.712	-1.11126	331.097	-1.04878
ENSAPLG00020005673															263.411	-0.65705
ENSAPLG00020005860											715.279	0.994372			1556.14	-0.691269	1599.03	-0.718666
ENSAPLG00020005866	458.759	-0.917226			250.057	-0.732543	733.814	-0.770395							24.5842	-0.799426
ENSAPLG00020005888			83.5824	-0.983717	93.9882	-0.932609			64.3886	-1.33029	57.883	-0.852619
ENSAPLG00020005922			185.993	1.67162					30.6913	0.97277	28.7886	1.09807
ENSAPLG00020005984			122.715	0.631686					38.6896	1.02707			52.4295	5.66501		7.53175	1.9182
ENSAPLG00020006300			20.7781	2.3037					19.8177	2.2494			14.6223	-2.29183		14.5974	-3.44032
ENSAPLG00020006445			169.294	-1.19341					160.059	-0.733324
ENSAPLG00020006448			5.16771	2.0289									552.19	-12.3959
ENSAPLG00020006492			554.106	1.99773			160.348	0.620516	162.243	1.12649	140.882	1.05375
ENSAPLG00020006699	296.067	-0.859786	246.645	2.52813					143.233	3.6158	104.376	3.10747	379.729	-0.585886
ENSAPLG00020006749			26.65	1.7475					858.265	2.03068	726.241	3.19953	1999.28	0.611969
ENSAPLG00020006777			165.212	0.910291	155.452	0.962109	123.032	0.672274	124.351	0.815369	123.637	1.48967			378.393	-0.782851
ENSAPLG00020006788			3778.65	0.881043	2262.97	0.791365			827.235	0.943355
ENSAPLG00020007052			65.172	2.07168	34.7483	1.02574			10.4916	1.37135	7.01363	1.60575	1130.02	-1.16042	1251.44	0.733666	983.705	0.669917
ENSAPLG00020007152											844.232	0.607302
ENSAPLG00020007163			208.564	0.890702					1199.52	1.24309	1028.63	1.68001	126.053	-0.891479
ENSAPLG00020007187			40.5065	3.1267	18.8593	3.2962
ENSAPLG00020007195			7.26822	4.74538					1271.36	2.2027	925.039	2.11548	19.2978	-2.27027
ENSAPLG00020007237			175.763	1.91346	132.164	2.20375			207.728	2.67422	229.137	2.9623	26.8658	-1.55166
ENSAPLG00020007300							120.678	2.29038	330.441	-4.11522			145.099	0.767304
ENSAPLG00020007639	614.667	0.666346	575.953	-1.36712					394.376	-0.89011
ENSAPLG00020007737											6173.61	3.14716			320.847	-1.07315	338.243	-1.54841
ENSAPLG00020008338													664.632	0.658925			570.678	0.648978
ENSAPLG00020008347									2.10115	3.37587	1.7022	2.56635	39.3497	-1.0273	91.38	1.12605
ENSAPLG00020008653	299.928	2.14721					35.1807	0.753387
ENSAPLG00020008784			2190.94	2.64305	1377.9	2.34245			179.661	2.67705	158.645	2.9243	1072.81	-1.23304
ENSAPLG00020008828			175.315	8.89656					28991.8	5.04004
ENSAPLG00020008844			236.165	-0.608569							893.953	-0.892912
ENSAPLG00020008860			124.382	-1.27214	137.881	-0.743103	99.1612	-0.61715	144.578	-0.799104	131.973	-0.700537			1130.59	-1.13106
ENSAPLG00020008868	64.74	1.93898	35.6215	1.25273			14.4609	1.33084	16.8855	-1.03755			204.208	1.4142
ENSAPLG00020009054			813.657	0.826749									735.513	0.769568
ENSAPLG00020009186					81.9557	1.37919
ENSAPLG00020009224			212.247	0.696425					212.441	1.24381
ENSAPLG00020009236			269.797	-0.637866	246.709	0.606846					84.1034	0.585055			565.498	-0.611271	520.86	-0.957097
ENSAPLG00020009256			348.24	2.10868	209.773	1.25212	45.4885	1.0039	41.4795	1.65337	47.3315	2.18405
ENSAPLG00020009559	206.619	-0.749403									201.935	-0.616034	126.566	-1.75791
ENSAPLG00020009865											160.811	0.821201	395.033	-0.797018
ENSAPLG00020009931	2383.06	-0.63072	1433.63	1.85612	1068.79	0.830402			1136.59	1.39137	1148.55	1.27399
ENSAPLG00020010042											1453.76	0.681811
ENSAPLG00020010067													48.0442	-3.44589
ENSAPLG00020010113			280.559	0.912067					2995.15	1.36239	3495.49	2.22121
ENSAPLG00020010115					47.6353	-1.0221									1904.31	-1.04745
ENSAPLG00020010186																	2952.85	-0.738049
ENSAPLG00020010435			3400.79	-0.722831									20410	0.778298
ENSAPLG00020010639	387.544	3.26087			200.44	2.40414					222.543	1.2242
ENSAPLG00020010643			1610.03	1.19827	1335.85	0.605711			513.37	0.974959	425.111	0.819273
ENSAPLG00020010685	2158.88	-1.08629	2380.68	-1.015					520.029	-0.910419					2689.94	-0.74635
ENSAPLG00020010765	64.0223	1.05042	31.7419	0.923837							118.156	1.74931
ENSAPLG00020010842			346.319	-1.25739					495.372	-0.591833			325.589	0.866757	419.349	-1.12393
ENSAPLG00020011011									948.26	-0.597218
ENSAPLG00020011118	173.352	1.10899							128.544	0.855779							65.4604	-1.31027
ENSAPLG00020011122	21.1665	1.50675	11.9251	1.00277					5.07839	1.75196	5.64144	2.33014	2379.11	0.694726
ENSAPLG00020011144			119.834	1.35978					115.124	1.0586
ENSAPLG00020011271	154.079	-2.27817					38.9304	1.22491	42.0504	-1.86825			24.5183	-5.17483
ENSAPLG00020011571	617.048	-0.608734													238.959	1.94608	205.71	1.19834
ENSAPLG00020011579													359.97	0.992586
ENSAPLG00020011917			43.7794	2.27174	10.9817	1.96501					5037.86	1.1929
ENSAPLG00020011960	57.5804	-1.09634			17.0753	1.25008
ENSAPLG00020011974													87.7212	-4.67254
ENSAPLG00020011979	85.2756	-0.906952	142.161	1.33535					59.4695	1.69101			3304.25	0.700792			2588.07	0.754062
ENSAPLG00020011983	121.468	-1.15617	96.9918	2.41643	45.4871	2.12936			24.1716	2.28093	18.9708	1.58201					177.359	-0.739598
ENSAPLG00020011994									6.63957	-1.71518
ENSAPLG00020012268													26.4402	-6.61821
ENSAPLG00020012396			3299.04	0.779969
ENSAPLG00020012679			320.875	1.14877	347.687	1.01215			448.056	1.34168	428.897	1.91329
ENSAPLG00020012691															13.6432	-1.50443	18.2134	-1.90816
ENSAPLG00020012748	208.437	0.947693	264.164	-0.640509					321.535	1.04005					3970.32	-0.875138
ENSAPLG00020012752							35.9873	-0.846921
ENSAPLG00020012911	683.048	1.08443					24.3335	2.27153			19.4495	1.28573
ENSAPLG00020012948			13.2489	2.33224											58.3724	0.588889
ENSAPLG00020012964			822.191	0.880438					517.609	1.13404	400.031	0.843704			459.343	0.862599
ENSAPLG00020012968			2290.29	-1.39827					2164.79	-1.0616
ENSAPLG00020013106			107.752	1.52322					192.885	1.32033	158.849	1.00129
ENSAPLG00020013320									229.756	0.725054	206.582	0.986489
ENSAPLG00020013492			3812.68	-0.740263					6032.88	-0.707789
ENSAPLG00020013559									8.26113	-4.16633
ENSAPLG00020013562			90.2909	-1.52139			45706.7	4.50417	37284.5	-8.78157	14876	-2.87304	2274.81	0.6318
ENSAPLG00020013564	56.0749	-0.932151									91.7502	0.72216	439.503	1.46678	182.192	-1.55623
ENSAPLG00020013568									827.372	-0.619277	720.901	0.642731
ENSAPLG00020013580	595.709	0.67021	1115.56	-1.87408	1681.89	-0.937944			1396.03	-1.57101	1084.76	-0.718954	861.05	0.718428
ENSAPLG00020013642			144.907	-1.1194	176.721	-0.827565	73.6492	-0.703664	145.647	-0.906637	119.172	-1.0847			176.47	0.893339	117.683	0.751189
ENSAPLG00020013647			3053.26	-0.737613					1913.42	-0.655093			162.414	1.44768
ENSAPLG00020013649	143.963	-0.84345	163.291	1.48848			318.748	-0.831112							33.5774	-4.7791	11.9069	-2.65158
ENSAPLG00020013650			19407.8	-0.845421			7983.28	-0.602596	13833.5	-1.14357	10776.2	-1.20714	78.6518	-3.63198			20.6654	-2.07821
ENSAPLG00020013652	130.828	-0.690513									51.2666	-0.622665
ENSAPLG00020013667			61.7318	-0.766932	76.1309	-1.19444			57.4017	-0.747205	46.1951	-0.920612	9.33934	-2.2544
ENSAPLG00020013671			129.405	-1.58767	146.901	-0.692601			134.986	-1.05017	158.12	-1.33221
ENSAPLG00020013672									1791.22	-2.1139					173.552	-0.936809	201.419	-0.84086
ENSAPLG00020013674			88.5296	-0.646675
ENSAPLG00020013677	736.099	-0.600971	882.145	-0.645804					1099.58	-0.843786	1062.38	-1.09963	157.57	-4.59686
ENSAPLG00020013682	1054.26	-0.684246					663.544	-0.713362	1085.7	-0.932106	825.305	-0.839518
ENSAPLG00020013743	306.607	0.591741
ENSAPLG00020014039									754.285	-1.17851
ENSAPLG00020014225	63.1986	0.793058	51.6251	2.16906	31.3277	1.48975
ENSAPLG00020014226									607.699	0.687364			38.1154	-2.17257
ENSAPLG00020014281			2025	-0.908178	1845.61	0.630901					13130.7	0.91167
ENSAPLG00020014295	300.499	-1.48846	165.905	0.97303	111.151	1.2027			1083.19	-0.832426	1089.44	1.11367
ENSAPLG00020014299	22.9049	-0.889595	15.7287	1.01289	9.91152	1.05439			11.5441	1.52365			544.797	1.00942
ENSAPLG00020014314	416.954	0.600318	257.311	1.76789	219.616	1.10199			117.739	2.32316	84.5645	2.45686
ENSAPLG00020014322			159.175	0.632755					214.697	1.25988	186.675	0.964903
ENSAPLG00020014331	905.156	-0.80385	615.861	1.63012					397.492	0.745853
ENSAPLG00020014333	227.097	1.70803	270.216	-1.45591					1298.42	-1.09315					122.244	-1.29261
ENSAPLG00020014336			1804.51	1.51673	1346.39	1.45846	269.882	0.823308	206.33	0.996403	215.439	1.63036					1325.25	0.704877
ENSAPLG00020014405	43.8233	1.44925	32.5836	1.94739			34.1746	2.18372	25.951	1.33855	26.4059	1.38035
ENSAPLG00020014558					100.412	-1.52814	212.576	-0.87096			431.448	-1.37396
ENSAPLG00020014580	216.531	1.16608	139.193	0.665741			198.324	1.04493	121.276	1.49268	107.904	1.84728
ENSAPLG00020014666	5822.63	-1.61915	3152.25	0.790875							8628.11	1.2043
ENSAPLG00020014672	32.2026	1.92583	62.6164	-1.31255									8.43939	-3.92822
ENSAPLG00020015298															19.1115	3.62973
ENSAPLG00020015299			352.153	1.68969	199.742	0.623986			122.744	1.18765
ENSAPLG00020015300													461.253	-0.587623
ENSAPLG00020015863	462.167	0.780931	276.344	0.948399	331.466	0.954002	249.166	0.882922	180.694	1.66813	214.888	2.51391
ENSAPLG00020015867			729.891	1.75005	589.622	1.2236			388.452	2.58024	329.662	2.62481
ENSAPLG00020016089			2612.52	-0.903053	2671.02	-0.591656							19.058	-2.50618
ENSAPLG00020016271	1082.62	-1.75378	1218.4	-2.14007	4521.99	-1.88804									577.126	-0.77994	584.456	-0.743955
ENSAPLG00020016272															78.0004	-3.18978	71.7967	-1.99607
ENSAPLG00020017037															10348.2	1.65664	7463.73	0.826909
ENSAPLG00020017039			1066.73	-0.876151	1194.51	-0.64986									515.715	-0.82274
ENSAPLG00020017042	2117.57	2.87136
ENSAPLG00020017337			532.365	1.08439	536.578	0.794559			209.842	1.51119	207.769	2.16545
ENSAPLG00020017422															559.381	0.609698
ENSAPLG00020017436									1348.25	-1.03706							360.472	0.793425
ENSAPLG00020017602			1299.76	1.89385	900.557	1.23196	251.489	1.5249	130.565	1.24615	164.832	2.65273
ENSAPLG00020017698	5237.46	-2.18329	2719.69	2.42982					271.083	0.791421	187.375	0.928629
ENSAPLG00020017717					1.9116	3.16412							571.653	-0.609692
ENSAPLG00020017718									274.874	0.801667	252.895	1.1793
ENSAPLG00020017720			314.719	-1.0172									17.3983	-7.88937
ENSAPLG00020017744			89.6342	1.88082	56.8936	1.2963	69.4259	0.621518	106.083	1.80374	102.828	1.41551			119.335	-0.832092
ENSAPLG00020017747			7.15166	1.47511									2278.93	-0.952651
ENSAPLG00020017748	15.9397	-1.33304													26.067	-2.08793	28.5476	-1.84782
ENSAPLG00020018420	103.267	0.800231					86.8185	0.910552	131.662	-0.761099

[truncated: 5 more sheets: Table S10, Table S11, Table S12, Table S13, Table S14]
